# Supplementary material for: Di-n-but­yl[4-hy­droxy-N′-(3-meth­oxy-2-oxido­benzyl­idene-κO 2)benzo­hydrazidato-κ2 N,O]tin(IV)
Source: Acta Crystallogr Sect E Struct Rep Online. 2013 Nov 23;69(Pt 12):m675. doi: 10.1107/S1600536813031401 (PMC3885005; doi:10.1107/S1600536813031401)
Supplement: Supplementary file 1 [file e-69-0m675-sup1.cif]

##############################################################################
#                                                                            #
# This CIF contains the data in a paper accepted for publication in          #
# Acta Crystallographica Section E. It conforms to the requirements of       #
# Notes for Authors for Acta Crystallographica Section E, and has been       #
# peer reviewed under the auspices of the IUCr Commission on Journals.       #
#                                                                            #
# Full details of the Crystallographic Information File format               #
# are given in the paper "The Crystallographic Information File (CIF):       #
# a New Standard Archive File for Crystallography" by S. R. Hall, F. H.      #
# Allen and I. D. Brown [Acta Cryst. (1991), A47, 655-685].                  #
#                                                                            #
# The current version of the core CIF dictionary is obtainable from          #
# ftp://ftp.iucr.org/pub/cif_core.dic.                                       #
#                                                                            #
# Software is freely available for graphical display of the structure(s)     #
# in this CIF. For information consult the CIF software page                 #
# http://www.iucr.org/resources/cif/software.                                #
#                                                                            #
# This file may be used for bona fide research purposes within the           #
# scientific community so long as proper attribution is given to the journal # 
# article from which it was obtained.                                        #
#                                                                            #
##############################################################################
data_I
_audit_creation_method     SHELXL-97
_database_code_depnum_ccdc_archive     'CCDC 972300'
_chemical_name_systematic
;\
Di-<i>n</i>-butyl[4-hydroxy-<i>N</i>'-(3-methoxy-2-oxidobenzylidene-\
\k<i>O</i>^2^)benzohydrazidato-\k^2^<i>N</i>,<i>O</i>]tin(IV)
;
_chemical_name_common     ?
_chemical_formula_moiety     'C23 H30 N2 O4 Sn'
_chemical_formula_sum     'C23 H30 N2 O4 Sn'
_chemical_formula_iupac     '[Sn (C4 H9)2 (C15 H12 N2 O4)]'
_chemical_formula_weight     517.18
_chemical_melting_point     ?
_symmetry_cell_setting     orthorhombic
_symmetry_space_group_name_H-M     'I b a 2'
loop_
    _symmetry_equiv_pos_as_xyz
    'x, y, z'
    '-x, -y, z'
    'x+1/2, -y+1/2, z'
    '-x+1/2, y+1/2, z'
    'x+1/2, y+1/2, z+1/2'
    '-x+1/2, -y+1/2, z+1/2'
    'x+1, -y+1, z+1/2'
    '-x+1, y+1, z+1/2'
_cell_length_a     10.8504(3)
_cell_length_b     22.2977(8)
_cell_length_c     20.3988(8)
_cell_angle_alpha     90.00
_cell_angle_beta     90.00
_cell_angle_gamma     90.00
_cell_volume     4935.2(3)
_cell_formula_units_Z     8
_cell_measurement_reflns_used     2824
_cell_measurement_theta_min     2.7012
_cell_measurement_theta_max     28.4092
_cell_measurement_temperature     293(2)
_exptl_crystal_description     block
_exptl_crystal_colour     orange
_exptl_crystal_size_max     0.23
_exptl_crystal_size_mid     0.13
_exptl_crystal_size_min     0.12
_exptl_crystal_density_diffrn     1.392
_exptl_crystal_density_meas     ?
_exptl_crystal_density_method     'not measured'
_exptl_crystal_F_000     2112
_exptl_absorpt_coefficient_mu     1.064
_exptl_absorpt_correction_type     multi-scan
_exptl_absorpt_process_details     '(SADABS; Bruker, 2001)'
_exptl_absorpt_correction_T_min     0.7920
_exptl_absorpt_correction_T_max     0.8830
_exptl_special_details
;
;
_diffrn_ambient_temperature     293(2)
_diffrn_radiation_type     MoK\a
_diffrn_radiation_wavelength     0.71073
_diffrn_radiation_source     'fine-focus sealed tube'
_diffrn_radiation_monochromator     graphite
_diffrn_measurement_device_type     'Bruker SMART 1000'
_diffrn_measurement_method     'phi and omega scans'
_diffrn_detector_area_resol_mean     ?
_diffrn_reflns_number     16038
_diffrn_reflns_av_R_equivalents     0.0606
_diffrn_reflns_av_sigmaI/netI     0.0578
_diffrn_reflns_theta_min     2.71
_diffrn_reflns_theta_max     25.02
_diffrn_reflns_theta_full     25.02
_diffrn_measured_fraction_theta_max     0.999
_diffrn_measured_fraction_theta_full     0.999
_diffrn_reflns_limit_h_min     -11
_diffrn_reflns_limit_h_max     12
_diffrn_reflns_limit_k_min     -26
_diffrn_reflns_limit_k_max     26
_diffrn_reflns_limit_l_min     -22
_diffrn_reflns_limit_l_max     24
_diffrn_standards_number     ?
_diffrn_standards_interval_count     ?
_diffrn_standards_interval_time     ?
_diffrn_standards_decay_%     ?
_reflns_number_total     4232
_reflns_number_gt     3140
_reflns_threshold_expression     I>2sigma(I)
_refine_ls_structure_factor_coef     Fsqd
_refine_ls_matrix_type     full
_refine_ls_R_factor_all     0.0624
_refine_ls_R_factor_gt     0.0387
_refine_ls_wR_factor_gt     0.0662
_refine_ls_wR_factor_ref     0.0755
_refine_ls_goodness_of_fit_ref     1.011
_refine_ls_restrained_S_all     1.016
_refine_ls_number_reflns     4232
_refine_ls_number_parameters     275
_refine_ls_number_restraints     11
_refine_ls_hydrogen_treatment     constr
_refine_ls_weighting_scheme     calc
_refine_ls_weighting_details
         'calc w=1/[\s^2^(Fo^2^)+(0.0241P)^2^+0.0000P] where P=(Fo^2^+2Fc^2^)/3'
_atom_sites_solution_hydrogens     geom
_atom_sites_solution_primary     direct
_atom_sites_solution_secondary     difmap
_refine_ls_shift/su_max     0.000
_refine_ls_shift/su_mean     0.000
_refine_diff_density_max     0.599
_refine_diff_density_min     -0.474
_refine_ls_extinction_method     none
_refine_ls_extinction_coef     ?
_refine_ls_abs_structure_details     'Flack (1983), 1986 Friedel pairs'
_refine_ls_abs_structure_Flack     -0.03(3)
loop_
    _atom_type_symbol
    _atom_type_description
    _atom_type_scat_dispersion_real
    _atom_type_scat_dispersion_imag
    _atom_type_scat_source
    'C' 'C' 0.0033 0.0016
                         'International Tables Vol C Tables 4.2.6.8 and 6.1.1.4'
    'H' 'H' 0.0000 0.0000
                         'International Tables Vol C Tables 4.2.6.8 and 6.1.1.4'
    'O' 'O' 0.0106 0.0060
                         'International Tables Vol C Tables 4.2.6.8 and 6.1.1.4'
    'N' 'N' 0.0061 0.0033
                         'International Tables Vol C Tables 4.2.6.8 and 6.1.1.4'
    'Sn' 'Sn' -0.6537 1.4246
                         'International Tables Vol C Tables 4.2.6.8 and 6.1.1.4'
_computing_data_collection     'SMART (Bruker, 2007)'
_computing_cell_refinement     'SAINT (Bruker, 2007)'
_computing_data_reduction     'SAINT (Bruker, 2007)'
_computing_structure_solution     'SHELXS97 (Sheldrick, 2008)'
_computing_structure_refinement     'SHELXL97 (Sheldrick, 2008)'
_computing_molecular_graphics     'SHELXTL (Sheldrick, 2008)'
_computing_publication_material     'SHELXTL (Sheldrick, 2008)'
loop_
    _atom_site_type_symbol
    _atom_site_label
    _atom_site_fract_x
    _atom_site_fract_y
    _atom_site_fract_z
    _atom_site_U_iso_or_equiv
    _atom_site_adp_type
    _atom_site_calc_flag
    _atom_site_refinement_flags
    _atom_site_occupancy
    _atom_site_symmetry_multiplicity
    _atom_site_disorder_assembly
    _atom_site_disorder_group
    Sn Sn1 0.81496(3) 0.065968(14) 0.62394(4) 0.05388(12) Uani d . 1 1 . .
    C C1 0.7861(6) -0.0474(3) 0.7979(4) 0.0495(17) Uani d . 1 1 . .
    C C2 0.6922(6) -0.0658(3) 0.8371(3) 0.0520(16) Uani d . 1 1 . .
    H H2 0.6119 -0.0545 0.8271 0.062 Uiso calc R 1 1 . .
    C C3 0.7147(5) -0.1014(3) 0.8919(3) 0.0574(15) Uani d . 1 1 . .
    H H3 0.6494 -0.1147 0.9177 0.069 Uiso calc R 1 1 . .
    C C4 0.8329(5) -0.1168(2) 0.9079(3) 0.0523(15) Uani d . 1 1 . .
    C C5 0.9281(5) -0.0993(3) 0.8679(3) 0.0578(16) Uani d . 1 1 . .
    H H5 1.0083 -0.1105 0.8782 0.069 Uiso calc R 1 1 . .
    C C6 0.9064(5) -0.0652(2) 0.8128(3) 0.0530(15) Uani d . 1 1 . .
    H H6 0.9714 -0.0542 0.7856 0.064 Uiso calc R 1 1 . .
    C C7 0.7658(6) -0.0056(3) 0.7409(3) 0.0543(17) Uani d . 1 1 . .
    C C8 0.5440(5) 0.0839(2) 0.6767(3) 0.0576(15) Uani d . 1 1 . .
    H H8 0.4820 0.0723 0.7055 0.069 Uiso calc R 1 1 . .
    C C9 0.5110(4) 0.1286(2) 0.6287(4) 0.0529(13) Uani d . 1 1 . .
    C C10 0.5927(6) 0.1502(2) 0.5816(3) 0.0505(14) Uani d . 1 1 . .
    C C11 0.5522(6) 0.1969(2) 0.5396(3) 0.0503(14) Uani d . 1 1 . .
    C C12 0.4334(6) 0.2188(2) 0.5439(3) 0.0631(17) Uani d . 1 1 . .
    H H12 0.4072 0.2490 0.5157 0.076 Uiso calc R 1 1 . .
    C C13 0.3538(6) 0.1958(3) 0.5901(3) 0.077(2) Uani d . 1 1 . .
    H H13 0.2741 0.2109 0.5931 0.092 Uiso calc R 1 1 . .
    C C14 0.3897(5) 0.1516(2) 0.6312(5) 0.0709(19) Uani d . 1 1 . .
    H H14 0.3340 0.1361 0.6615 0.085 Uiso calc R 1 1 . .
    C C15 0.6120(7) 0.2630(3) 0.4523(4) 0.107(3) Uani d . 1 1 . .
    H H15A 0.5454 0.2506 0.4244 0.160 Uiso calc R 1 1 . .
    H H15B 0.6832 0.2718 0.4260 0.160 Uiso calc R 1 1 . .
    H H15C 0.5882 0.2981 0.4763 0.160 Uiso calc R 1 1 . .
    C C16 0.8309(6) 0.0022(4) 0.5480(4) 0.073(3) Uani d D 1 1 . .
    H H16A 0.8822 0.0192 0.5138 0.088 Uiso calc R 1 1 . .
    H H16B 0.8736 -0.0326 0.5652 0.088 Uiso calc R 1 1 . .
    C C17 0.7120(7) -0.0187(4) 0.5172(4) 0.085(3) Uani d D 1 1 . .
    H H17A 0.6660 0.0156 0.5012 0.102 Uiso calc R 1 1 . .
    H H17B 0.6622 -0.0390 0.5498 0.102 Uiso calc R 1 1 . .
    C C18 0.7394(9) -0.0624(4) 0.4592(5) 0.108(4) Uani d D 1 1 . .
    H H18A 0.7913 -0.0420 0.4275 0.129 Uiso calc R 1 1 . .
    H H18B 0.7849 -0.0966 0.4757 0.129 Uiso calc R 1 1 . .
    C C19 0.6256(10) -0.0842(5) 0.4254(6) 0.152(5) Uani d D 1 1 . .
    H H19A 0.5885 -0.1155 0.4509 0.228 Uiso calc R 1 1 . .
    H H19B 0.6469 -0.0994 0.3828 0.228 Uiso calc R 1 1 . .
    H H19C 0.5684 -0.0516 0.4208 0.228 Uiso calc R 1 1 . .
    C C20 0.9550(5) 0.1273(3) 0.6486(3) 0.075(2) Uani d D 1 1 . .
    H H20A 1.0274 0.1048 0.6620 0.090 Uiso calc R 1 1 . .
    H H20B 0.9768 0.1498 0.6096 0.090 Uiso calc R 1 1 . .
    C C21 0.9227(7) 0.1713(3) 0.7027(3) 0.089(2) Uani d D 1 1 . .
    H H21A 0.8995 0.1495 0.7419 0.106 Uiso calc R 1 1 . .
    H H21B 0.8529 0.1956 0.6892 0.106 Uiso calc R 1 1 . .
    C C22 1.0346(9) 0.2129(4) 0.7180(4) 0.133(3) Uani d DU 1 1 . .
    H H22A 1.1060 0.1882 0.7276 0.160 Uiso calc R 1 1 . .
    H H22B 1.0534 0.2366 0.6794 0.160 Uiso calc R 1 1 . .
    C C23 1.0110(13) 0.2544(4) 0.7752(5) 0.184(5) Uani d DU 1 1 . .
    H H23A 0.9381 0.2776 0.7668 0.276 Uiso calc R 1 1 . .
    H H23B 1.0800 0.2809 0.7806 0.276 Uiso calc R 1 1 . .
    H H23C 0.9998 0.2312 0.8143 0.276 Uiso calc R 1 1 . .
    N N1 0.6566(4) 0.0188(2) 0.7374(2) 0.0579(14) Uani d . 1 1 . .
    N N2 0.6505(4) 0.05795(19) 0.6844(2) 0.0498(12) Uani d . 1 1 . .
    O O1 0.8625(4) -0.14853(19) 0.9631(2) 0.0720(12) Uani d . 1 1 . .
    H H1 0.8009 -0.1524 0.9860 0.108 Uiso calc R 1 1 . .
    O O2 0.8550(5) 0.0044(3) 0.7016(3) 0.0697(15) Uani d . 1 1 . .
    O O3 0.7075(3) 0.13012(17) 0.57351(19) 0.0609(11) Uani d . 1 1 . .
    O O4 0.6405(4) 0.21613(17) 0.4968(2) 0.0648(11) Uani d . 1 1 . .
loop_
    _atom_site_aniso_label
    _atom_site_aniso_U_11
    _atom_site_aniso_U_22
    _atom_site_aniso_U_33
    _atom_site_aniso_U_12
    _atom_site_aniso_U_13
    _atom_site_aniso_U_23
    Sn1 0.0519(2) 0.0615(2) 0.0483(2) 0.00729(17) 0.0015(4) 0.0122(3)
    C1 0.057(5) 0.048(3) 0.043(4) 0.004(3) -0.004(3) 0.005(3)
    C2 0.048(4) 0.048(4) 0.059(4) 0.001(3) -0.003(3) 0.014(3)
    C3 0.050(4) 0.061(4) 0.061(4) 0.003(3) 0.005(3) 0.014(3)
    C4 0.061(4) 0.050(3) 0.045(4) 0.017(3) 0.003(3) 0.005(3)
    C5 0.047(4) 0.072(4) 0.055(4) 0.014(3) -0.006(3) 0.007(3)
    C6 0.051(4) 0.064(4) 0.044(3) 0.006(3) 0.007(3) 0.007(3)
    C7 0.055(4) 0.057(4) 0.052(4) 0.001(3) 0.001(3) 0.001(3)
    C8 0.050(4) 0.060(3) 0.064(4) 0.002(3) -0.004(3) 0.013(3)
    C9 0.049(3) 0.056(3) 0.053(4) 0.010(2) -0.005(5) 0.005(5)
    C10 0.067(4) 0.043(3) 0.041(4) 0.002(3) -0.015(3) -0.004(3)
    C11 0.060(4) 0.048(3) 0.043(4) 0.003(3) -0.010(3) -0.004(3)
    C12 0.077(5) 0.049(3) 0.064(5) 0.017(3) -0.007(4) 0.014(3)
    C13 0.061(4) 0.083(5) 0.087(5) 0.018(4) -0.002(4) 0.028(4)
    C14 0.046(3) 0.084(4) 0.082(6) 0.009(3) 0.003(5) 0.019(6)
    C15 0.112(6) 0.111(6) 0.097(7) 0.024(5) 0.002(5) 0.056(6)
    C16 0.073(6) 0.081(6) 0.067(6) 0.022(5) -0.009(4) -0.003(4)
    C17 0.106(7) 0.071(5) 0.077(6) -0.002(5) 0.001(5) 0.000(4)
    C18 0.128(9) 0.100(7) 0.094(8) 0.008(6) -0.011(8) 0.008(6)
    C19 0.176(11) 0.117(8) 0.162(12) -0.043(8) -0.049(10) 0.009(7)
    C20 0.064(4) 0.098(4) 0.062(5) 0.009(4) -0.003(3) 0.017(4)
    C21 0.101(6) 0.096(5) 0.069(5) 0.002(5) 0.001(4) 0.013(4)
    C22 0.207(9) 0.108(6) 0.086(6) -0.052(7) -0.029(6) -0.003(5)
    C23 0.311(12) 0.140(9) 0.101(8) -0.055(9) 0.002(9) -0.016(7)
    N1 0.051(3) 0.062(3) 0.060(3) 0.012(3) 0.000(2) 0.026(3)
    N2 0.053(3) 0.053(3) 0.044(3) 0.008(2) -0.006(2) 0.008(2)
    O1 0.069(3) 0.086(3) 0.061(3) 0.029(3) 0.007(2) 0.030(3)
    O2 0.058(3) 0.089(4) 0.062(4) 0.018(3) 0.004(3) 0.029(3)
    O3 0.058(3) 0.069(3) 0.055(3) 0.017(2) 0.003(2) 0.015(2)
    O4 0.079(3) 0.056(2) 0.059(3) 0.012(2) 0.002(2) 0.014(2)
loop_
    _geom_bond_atom_site_label_1
    _geom_bond_atom_site_label_2
    _geom_bond_site_symmetry_2
    _geom_bond_distance
    _geom_bond_publ_flag
    Sn1 C20 . 2.105(6) ?
    Sn1 C16 . 2.110(8) ?
    Sn1 O3 . 2.113(4) ?
    Sn1 O2 . 2.141(5) ?
    Sn1 N2 . 2.176(5) ?
    C1 C2 . 1.358(10) ?
    C1 C6 . 1.398(9) ?
    C1 C7 . 1.506(9) ?
    C2 C3 . 1.394(9) ?
    C2 H2 . 0.9300 ?
    C3 C4 . 1.367(7) ?
    C3 H3 . 0.9300 ?
    C4 O1 . 1.369(6) ?
    C4 C5 . 1.373(7) ?
    C5 C6 . 1.376(7) ?
    C5 H5 . 0.9300 ?
    C6 H6 . 0.9300 ?
    C7 O2 . 1.277(8) ?
    C7 N1 . 1.307(8) ?
    C8 N2 . 1.302(6) ?
    C8 C9 . 1.442(8) ?
    C8 H8 . 0.9300 ?
    C9 C10 . 1.394(8) ?
    C9 C14 . 1.414(6) ?
    C10 O3 . 1.334(6) ?
    C10 C11 . 1.419(7) ?
    C11 O4 . 1.365(7) ?
    C11 C12 . 1.381(7) ?
    C12 C13 . 1.379(8) ?
    C12 H12 . 0.9300 ?
    C13 C14 . 1.351(9) ?
    C13 H13 . 0.9300 ?
    C14 H14 . 0.9300 ?
    C15 O4 . 1.418(7) ?
    C15 H15A . 0.9600 ?
    C15 H15B . 0.9600 ?
    C15 H15C . 0.9600 ?
    C16 C17 . 1.508(7) ?
    C16 H16A . 0.9700 ?
    C16 H16B . 0.9700 ?
    C17 C18 . 1.561(12) ?
    C17 H17A . 0.9700 ?
    C17 H17B . 0.9700 ?
    C18 C19 . 1.495(8) ?
    C18 H18A . 0.9700 ?
    C18 H18B . 0.9700 ?
    C19 H19A . 0.9600 ?
    C19 H19B . 0.9600 ?
    C19 H19C . 0.9600 ?
    C20 C21 . 1.519(6) ?
    C20 H20A . 0.9700 ?
    C20 H20B . 0.9700 ?
    C21 C22 . 1.558(10) ?
    C21 H21A . 0.9700 ?
    C21 H21B . 0.9700 ?
    C22 C23 . 1.511(8) ?
    C22 H22A . 0.9700 ?
    C22 H22B . 0.9700 ?
    C23 H23A . 0.9600 ?
    C23 H23B . 0.9600 ?
    C23 H23C . 0.9600 ?
    N1 N2 . 1.391(6) ?
    O1 H1 . 0.8200 ?
loop_
    _geom_angle_atom_site_label_1
    _geom_angle_atom_site_label_2
    _geom_angle_atom_site_label_3
    _geom_angle_site_symmetry_1
    _geom_angle_site_symmetry_3
    _geom_angle
    _geom_angle_publ_flag
    C20 Sn1 C16 . . 123.6(3) ?
    C20 Sn1 O3 . . 94.31(19) ?
    C16 Sn1 O3 . . 98.3(3) ?
    C20 Sn1 O2 . . 95.4(2) ?
    C16 Sn1 O2 . . 95.4(2) ?
    O3 Sn1 O2 . . 155.04(17) ?
    C20 Sn1 N2 . . 120.7(2) ?
    C16 Sn1 N2 . . 115.3(2) ?
    O3 Sn1 N2 . . 83.05(15) ?
    O2 Sn1 N2 . . 72.22(18) ?
    C2 C1 C6 . . 119.2(6) ?
    C2 C1 C7 . . 122.1(6) ?
    C6 C1 C7 . . 118.7(6) ?
    C1 C2 C3 . . 120.8(6) ?
    C1 C2 H2 . . 119.6 ?
    C3 C2 H2 . . 119.6 ?
    C4 C3 C2 . . 119.9(6) ?
    C4 C3 H3 . . 120.1 ?
    C2 C3 H3 . . 120.1 ?
    C3 C4 O1 . . 123.1(5) ?
    C3 C4 C5 . . 119.5(5) ?
    O1 C4 C5 . . 117.4(5) ?
    C4 C5 C6 . . 120.9(5) ?
    C4 C5 H5 . . 119.5 ?
    C6 C5 H5 . . 119.5 ?
    C5 C6 C1 . . 119.6(6) ?
    C5 C6 H6 . . 120.2 ?
    C1 C6 H6 . . 120.2 ?
    O2 C7 N1 . . 125.4(6) ?
    O2 C7 C1 . . 118.9(6) ?
    N1 C7 C1 . . 115.7(6) ?
    N2 C8 C9 . . 127.5(5) ?
    N2 C8 H8 . . 116.2 ?
    C9 C8 H8 . . 116.2 ?
    C10 C9 C14 . . 119.5(7) ?
    C10 C9 C8 . . 123.3(5) ?
    C14 C9 C8 . . 117.2(7) ?
    O3 C10 C9 . . 124.3(5) ?
    O3 C10 C11 . . 117.5(5) ?
    C9 C10 C11 . . 118.2(6) ?
    O4 C11 C12 . . 125.8(5) ?
    O4 C11 C10 . . 113.5(5) ?
    C12 C11 C10 . . 120.7(6) ?
    C13 C12 C11 . . 119.7(6) ?
    C13 C12 H12 . . 120.1 ?
    C11 C12 H12 . . 120.1 ?
    C14 C13 C12 . . 121.1(6) ?
    C14 C13 H13 . . 119.4 ?
    C12 C13 H13 . . 119.4 ?
    C13 C14 C9 . . 120.7(8) ?
    C13 C14 H14 . . 119.7 ?
    C9 C14 H14 . . 119.7 ?
    O4 C15 H15A . . 109.5 ?
    O4 C15 H15B . . 109.5 ?
    H15A C15 H15B . . 109.5 ?
    O4 C15 H15C . . 109.5 ?
    H15A C15 H15C . . 109.5 ?
    H15B C15 H15C . . 109.5 ?
    C17 C16 Sn1 . . 116.4(6) ?
    C17 C16 H16A . . 108.2 ?
    Sn1 C16 H16A . . 108.2 ?
    C17 C16 H16B . . 108.2 ?
    Sn1 C16 H16B . . 108.2 ?
    H16A C16 H16B . . 107.4 ?
    C16 C17 C18 . . 110.2(7) ?
    C16 C17 H17A . . 109.6 ?
    C18 C17 H17A . . 109.6 ?
    C16 C17 H17B . . 109.6 ?
    C18 C17 H17B . . 109.6 ?
    H17A C17 H17B . . 108.1 ?
    C19 C18 C17 . . 113.3(9) ?
    C19 C18 H18A . . 108.9 ?
    C17 C18 H18A . . 108.9 ?
    C19 C18 H18B . . 108.9 ?
    C17 C18 H18B . . 108.9 ?
    H18A C18 H18B . . 107.7 ?
    C18 C19 H19A . . 109.5 ?
    C18 C19 H19B . . 109.5 ?
    H19A C19 H19B . . 109.5 ?
    C18 C19 H19C . . 109.5 ?
    H19A C19 H19C . . 109.5 ?
    H19B C19 H19C . . 109.5 ?
    C21 C20 Sn1 . . 115.3(4) ?
    C21 C20 H20A . . 108.5 ?
    Sn1 C20 H20A . . 108.5 ?
    C21 C20 H20B . . 108.5 ?
    Sn1 C20 H20B . . 108.5 ?
    H20A C20 H20B . . 107.5 ?
    C20 C21 C22 . . 110.5(6) ?
    C20 C21 H21A . . 109.5 ?
    C22 C21 H21A . . 109.5 ?
    C20 C21 H21B . . 109.5 ?
    C22 C21 H21B . . 109.5 ?
    H21A C21 H21B . . 108.1 ?
    C23 C22 C21 . . 112.7(8) ?
    C23 C22 H22A . . 109.0 ?
    C21 C22 H22A . . 109.0 ?
    C23 C22 H22B . . 109.0 ?
    C21 C22 H22B . . 109.0 ?
    H22A C22 H22B . . 107.8 ?
    C22 C23 H23A . . 109.5 ?
    C22 C23 H23B . . 109.5 ?
    H23A C23 H23B . . 109.5 ?
    C22 C23 H23C . . 109.5 ?
    H23A C23 H23C . . 109.5 ?
    H23B C23 H23C . . 109.5 ?
    C7 N1 N2 . . 110.3(5) ?
    C8 N2 N1 . . 114.5(5) ?
    C8 N2 Sn1 . . 128.5(4) ?
    N1 N2 Sn1 . . 117.0(3) ?
    C4 O1 H1 . . 109.5 ?
    C7 O2 Sn1 . . 115.0(5) ?
    C10 O3 Sn1 . . 133.0(3) ?
    C11 O4 C15 . . 119.2(5) ?
loop_
    _geom_hbond_atom_site_label_D
    _geom_hbond_atom_site_label_H
    _geom_hbond_atom_site_label_A
    _geom_hbond_site_symmetry_A
    _geom_hbond_distance_DH
    _geom_hbond_distance_HA
    _geom_hbond_distance_DA
    _geom_hbond_angle_DHA
    O1 H1 O3 7_445 0.82 2.11 2.840(6) 148.0
    O1 H1 O4 7_445 0.82 2.26 2.923(6) 138.6
data_global
_journal_date_recd_electronic     2013-11-14
_journal_date_accepted     2013-11-16
_journal_name_full     'Acta Crystallographica, Section E'
_journal_year     2013
_journal_volume     69
_journal_issue     12
_journal_page_first     m675
_journal_page_last     m675
_journal_paper_category     QM
_journal_paper_doi     10.1107/S1600536813031401
_journal_coeditor_code     NG5348
_publ_contact_author_name     'Yanling Qiao'
_publ_contact_author_address
;
  College of Chemistry and Chemical Engineering
  Liaocheng University
  Shandong 252059
  People's Republic of China
;
_publ_contact_author_email     qiaoyanling2004@163.com
_publ_contact_author_fax     '86 635 8230602'
_publ_contact_author_phone     '86 635 8230602'
_publ_section_title
;\
Di-<i>n</i>-butyl[4-hydroxy-<i>N</i>'-(3-methoxy-2-oxidobenzylidene-\
\k<i>O</i>^2^)benzohydrazidato-\k^2^<i>N</i>,<i>O</i>]tin(IV)
;
loop_
    _publ_author_name
    _publ_author_address
    'Yanling Qiao'
;
  College of Chemistry and Chemical Engineering
  Liaocheng University
  Shandong 252059
  People's Republic of China
;
    'Fei Wang'
;
  College of Chemistry and Chemical Engineering
  Liaocheng University
  Shandong 252059
  People's Republic of China
;
