# Supplementary material for: Di-n-but­yl[4-hy­droxy-N′-(3-meth­oxy-2-oxido­benzyl­idene-κO 2)benzo­hydrazidato-κ2 N,O]tin(IV)
Source: Acta Crystallogr Sect E Struct Rep Online. 2013 Nov 23;69(Pt 12):m675. doi: 10.1107/S1600536813031401 (PMC3885005; doi:10.1107/S1600536813031401)
Supplement: Supplementary file 2 [file e-69-0m675-Isup2.hkl]

# 
# h,k,l, Fc-squared, Fo-squared, sigma(Fo-squared) and status flag 
# 
data_I
_shelx_title ' qyl in Iba2' 
_shelx_refln_list_code          4 
_shelx_F_calc_maximum      518.11 
_exptl_crystal_F_000      2112.00 
_reflns_d_resolution_high  0.8402 
 
loop_ 
 _symmetry_equiv_pos_as_xyz 
 'x, y, z' 
 '-x, -y, z' 
 'x+1/2, -y+1/2, z' 
 '-x+1/2, y+1/2, z' 
 'x+1/2, y+1/2, z+1/2' 
 '-x+1/2, -y+1/2, z+1/2' 
 'x+1, -y+1, z+1/2' 
 '-x+1, y+1, z+1/2' 
 
_cell_length_a    10.8504 
_cell_length_b    22.2977 
_cell_length_c    20.3988 
_cell_angle_alpha  90.000 
_cell_angle_beta   90.000 
_cell_angle_gamma  90.000 
 
_shelx_F_squared_multiplier     1.000 
 
loop_ 
 _refln_index_h 
 _refln_index_k 
 _refln_index_l 
 _refln_F_squared_calc 
 _refln_F_squared_meas 
 _refln_F_squared_sigma 
 _refln_observed_status 
   4   6 -22       10.74       42.39    254.73 o 
   3   7 -22     2930.13     3789.94    833.61 o 
   3   9 -22     1590.79     1644.12    581.36 o 
   2  10 -22      497.92      437.22    418.81 o 
   6   1 -21       13.40      -19.89    195.46 o 
   5   2 -21      139.60      575.45    425.81 o 
   6   3 -21      494.77      457.69    321.33 o 
   5   4 -21      500.78     1015.81    520.40 o 
   4   5 -21     3350.29     2580.08    693.73 o 
   6   5 -21      709.47      378.57    176.76 o 
   3   6 -21      188.60       78.87    264.64 o 
   5   6 -21      140.53      272.86    202.69 o 
   4   7 -21      389.19       -7.48    324.15 o 
   3   8 -21        0.41       81.00    292.43 o 
   5   8 -21      117.29      471.13    337.90 o 
   2   9 -21      529.84      301.30    285.91 o 
   4   9 -21      852.20      962.41    467.69 o 
   3  10 -21      195.70      506.92    351.80 o 
   2  11 -21      970.31     1118.40    493.68 o 
   1  12 -21     2299.89     3318.45    753.71 o 
   6   0 -20     1485.61     1471.86    460.15 o 
   5   1 -20     1511.38     1786.34    362.12 o 
   7   1 -20      152.65      206.23    144.24 o 
   6   2 -20      637.35      697.09    209.07 o 
   5   3 -20      257.96      120.20    183.21 o 
   7   3 -20       92.44       -2.65    208.98 o 
   4   4 -20      150.20      203.92    227.92 o 
   6   4 -20       33.94      -33.15    203.91 o 
   3   5 -20     1718.66      890.99    413.27 o 
   5   5 -20      483.66      265.76    387.69 o 
   4   6 -20       15.15      188.24    306.38 o 
   6   6 -20     1335.86     2165.23    554.50 o 
   3   7 -20     4898.89     4731.61    857.90 o 
   5   7 -20     2402.92     2816.29    485.31 o 
   2   8 -20     1874.34     1888.83    571.58 o 
   4   8 -20      198.94      607.24    413.77 o 
   6   8 -20     1364.90      944.44    311.80 o 
   1   9 -20      328.21      543.08    348.67 o 
   3   9 -20     2392.25     2246.91    580.92 o 
   5   9 -20     1998.30     1979.64    427.66 o 
   2  10 -20      745.36      849.77    416.81 o 
   4  10 -20       67.72     -111.36    225.85 o 
   1  11 -20      106.79     -121.54    339.19 o 
   3  11 -20      345.53      502.62    376.18 o 
   2  12 -20      271.17      198.17    289.35 o 
   4  12 -20       14.46      592.97    421.01 o 
   1  13 -20       65.21      221.15    256.49 o 
   3  13 -20      649.62      -42.77    188.82 o 
   0  14 -20     2112.41     2412.08    634.12 o 
   2  14 -20      761.04     1245.24    536.31 o 
   4   1 -19     1549.98     1051.99    463.00 o 
   6   1 -19       86.32       41.50    133.86 o 
   8   1 -19        6.01       90.92    123.68 o 
   5   2 -19     1038.11      895.58    248.88 o 
   7   2 -19     1458.63     1674.87    301.21 o 
   4   3 -19     5999.56     6514.33    676.26 o 
   6   3 -19     1263.95     1567.40    348.79 o 
   3   4 -19      182.91     -182.65    229.67 o 
   5   4 -19      808.22      638.77    246.10 o 
   7   4 -19     2587.55     3439.71    529.61 o 
   2   5 -19     2896.02     2747.83    595.99 o 
   4   5 -19     4302.13     3819.19    570.38 o 
   6   5 -19     1912.50     2075.63    410.59 o 
   3   6 -19      295.82      370.78    358.75 o 
   5   6 -19      137.71      305.38    515.65 o 
   7   6 -19      588.73     1006.87    322.25 o 
   2   7 -19      524.21      307.52    236.52 o 
   4   7 -19      231.86      116.11    159.26 o 
   6   7 -19      461.74      845.87    336.70 o 
   1   8 -19      123.34      214.08    281.82 o 
   3   8 -19       38.37       30.01    260.78 o 
   5   8 -19       16.08     -144.44    253.61 o 
   7   8 -19      146.54       29.85    166.10 o 
   2   9 -19     1643.02     1362.17    481.10 o 
   4   9 -19     1293.47      950.86    294.99 o 
   6   9 -19      572.85      636.35    330.53 o 
   1  10 -19     2365.46     2417.07    597.34 o 
   3  10 -19      126.09      267.56    374.47 o 
   5  10 -19      487.42      932.09    303.60 o 
   2  11 -19     2342.69     2714.48    671.94 o 
   4  11 -19     3214.22     3978.19    576.81 o 
   1  12 -19     3694.58     3161.39    694.98 o 
   3  12 -19      204.59      617.60    423.15 o 
   5  12 -19      247.83       10.25    163.53 o 
   2  13 -19     1230.06     1714.01    541.30 o 
   4  13 -19     1436.27     2490.68    651.67 o 
   1  14 -19     1047.95     1193.54    455.37 o 
   3  14 -19      323.13      269.45    217.40 o 
   2  15 -19       72.37      351.28    286.41 o 
   1  16 -19      454.09     1000.80    291.35 o 
   4   0 -18      226.51      342.04    237.47 o 
   6   0 -18     5227.36     4465.75    558.15 o 
   8   0 -18     1675.91     1132.08    308.17 o 
   5   1 -18     3823.93     4532.23    444.89 o 
   7   1 -18      344.03      274.17    128.24 o 
   4   2 -18      136.32      128.53    115.09 o 
   6   2 -18     1227.14     1104.29    255.10 o 
   8   2 -18     1649.99     1837.19    267.85 o 
   3   3 -18      117.31      -10.69    237.26 o 
   5   3 -18      764.86      874.53    211.47 o 
   7   3 -18      477.31      364.86    152.48 o 
   2   4 -18      165.54      285.22    259.42 o 
   4   4 -18      241.88      204.21    172.28 o 
   6   4 -18      388.06      754.01    287.59 o 
   8   4 -18       17.19      -65.05    196.67 o 
   3   5 -18     3286.97     3962.58    752.02 o 
   5   5 -18      902.08      653.19    602.79 o 
   7   5 -18      170.07      170.25    303.70 o 
   2   6 -18     2244.63     2659.68    603.08 o 
   4   6 -18       11.42      222.89    491.60 o 
   6   6 -18     2286.38     2447.85    522.99 o 
   8   6 -18     1709.26     2128.33    807.58 o 
   1   7 -18     2518.69     4334.86    783.05 o 
   3   7 -18     5744.63     7472.19   1017.67 o 
   5   7 -18     3760.03     3562.24    525.49 o 
   7   7 -18      184.93      163.57    326.48 o 
   2   8 -18     3595.64     4299.39    769.97 o 
   4   8 -18       56.76     -256.80    171.20 o 
   6   8 -18     2500.82     2469.08    457.80 o 
   1   9 -18      785.26      937.56    438.78 o 
   3   9 -18     3595.34     4062.88    770.96 o 
   5   9 -18     3189.44     4283.68    589.47 o 
   7   9 -18      124.40      146.62    393.00 o 
   0  10 -18     4727.97     4072.19    739.89 o 
   2  10 -18      808.69      663.43    338.11 o 
   4  10 -18      206.35       82.89    187.18 o 
   6  10 -18      663.03     1308.39    352.18 o 
   1  11 -18      167.91      126.20    251.57 o 
   3  11 -18      249.92      102.30    219.34 o 
   5  11 -18      155.07       83.65    371.97 o 
   0  12 -18      376.97      693.32    351.87 o 
   2  12 -18       34.28      446.22    317.43 o 
   4  12 -18       65.58       21.58    183.03 o 
   6  12 -18        8.30     -225.16    433.61 o 
   1  13 -18      141.36      487.07    263.22 o 
   3  13 -18      950.63      849.78    428.35 o 
   5  13 -18      697.41      504.67    437.03 o 
   0  14 -18     2654.81     3144.47    680.19 o 
   2  14 -18     1298.65      699.30    362.62 o 
   4  14 -18        1.33       81.74    280.32 o 
   1  15 -18      310.99      459.58    248.59 o 
   3  15 -18     1633.30     1707.81    594.01 o 
   0  16 -18     2464.77     3953.91    779.96 o 
   2  16 -18     1311.19     1363.50    519.22 o 
   1  17 -18       32.32     -154.16    176.55 o 
   4   1 -17      740.32      533.32    142.51 o 
   6   1 -17      316.54      249.09    118.14 o 
   8   1 -17      271.54      327.24    145.87 o 
   3   2 -17     1610.02     1460.71    311.83 o 
   5   2 -17     1646.26     1671.96    265.44 o 
   7   2 -17     3042.79     3497.58    337.15 o 
   9   2 -17      645.30      428.64    183.56 o 
   2   3 -17     2591.43     2616.08    586.03 o 
   4   3 -17     6527.44     6112.96    548.80 o 
   6   3 -17      585.48      279.13    242.61 o 
   8   3 -17      118.56       11.56    137.41 o 
   3   4 -17      768.40      354.01    217.48 o 
   5   4 -17     1710.39     1597.01    264.21 o 
   7   4 -17     4806.86     4402.93    604.79 o 
   9   4 -17     1532.29     1233.92    344.87 o 
   2   5 -17     2160.40     1981.89    502.78 o 
   4   5 -17     4575.84     4828.45    432.02 o 
   6   5 -17     2375.19     2539.00    422.28 o 
   8   5 -17       31.20      130.90    264.91 o 
   1   6 -17     5285.52     4630.80    771.11 o 
   3   6 -17        4.95       25.41    129.90 o 
   5   6 -17     1569.76     1512.33    350.47 o 
   7   6 -17     1460.21     1512.05    381.87 o 
   2   7 -17      349.34       97.97    290.05 o 
   4   7 -17      195.62      183.59    193.17 o 
   6   7 -17      578.44      900.07    278.15 o 
   8   7 -17       35.94       89.31    213.09 o 
   1   8 -17      959.51      500.59    335.74 o 
   3   8 -17      422.12      325.94    256.22 o 
   5   8 -17        9.96       52.17    141.46 o 
   7   8 -17      209.33      210.28    164.60 o 
   2   9 -17     1835.92     1967.30    522.77 o 
   4   9 -17     2028.68     2104.69    723.78 o 
   6   9 -17      609.11      402.67    209.82 o 
   8   9 -17      121.93      370.86    197.34 o 
   1  10 -17     4916.72     4941.77    808.59 o 
   3  10 -17      541.44      780.30    334.67 o 
   5  10 -17     1059.62     1135.11    312.88 o 
   7  10 -17     1763.39     1745.69    390.34 o 
   2  11 -17     4389.38     5107.04    841.78 o 
   4  11 -17     5487.40     6355.56    701.75 o 
   6  11 -17      971.44     1341.48    362.36 o 
   1  12 -17     5009.34     5235.80    588.49 o 
   3  12 -17      354.08      255.74    241.27 o 
   5  12 -17      543.30      567.88    392.29 o 
   7  12 -17     2080.15     2599.22    496.35 o 
   2  13 -17     1518.54     1113.26    435.07 o 
   4  13 -17     1625.99     1409.56    353.77 o 
   6  13 -17      664.72     1004.62    313.89 o 
   1  14 -17      862.20      600.00    249.89 o 
   3  14 -17      201.55      -73.39    214.28 o 
   5  14 -17      191.66       47.26    186.19 o 
   2  15 -17      100.34     -111.81    240.50 o 
   4  15 -17      366.93      372.12    231.68 o 
   1  16 -17      444.03      661.25    286.83 o 
   3  16 -17       39.59     -339.18    354.64 o 
   2  17 -17      549.00      524.09    383.78 o 
   4  17 -17      683.69      548.68    402.51 o 
   1  18 -17     1457.99     1764.26    368.24 o 
   4   0 -16      317.35      397.94    186.48 o 
   6   0 -16     3927.36     4115.72    498.61 o 
   8   0 -16     2700.42     3220.82    483.55 o 
   3   1 -16     9418.67     9109.11    554.82 o 
   5   1 -16     6501.16     6386.21    424.55 o 
   7   1 -16     2720.02     2639.39    300.10 o 
   9   1 -16      628.12      614.79    169.66 o 
   2   2 -16     2306.87     2484.95    534.29 o 
   4   2 -16       41.94      -32.36    138.79 o 
   6   2 -16     1538.67     1168.58    233.15 o 
   8   2 -16     1786.51     2039.28    268.98 o 
   3   3 -16     1991.38     1704.89    323.48 o 
   5   3 -16     1490.60     1655.40    254.68 o 
   7   3 -16      236.15       25.91    104.78 o 
   9   3 -16       29.81     -125.05    132.63 o 
   2   4 -16      671.43      206.35    187.46 o 
   4   4 -16      364.88      196.52    121.78 o 
   6   4 -16        7.54       12.68    117.22 o 
   8   4 -16       72.07     -143.17     95.45 o 
   1   5 -16      770.36     1058.27    361.41 o 
   3   5 -16     2602.11     2487.81    566.10 o 
   5   5 -16      579.06      518.80    165.53 o 
   7   5 -16       86.98      -80.79    174.57 o 
   9   5 -16       90.06      167.62    375.04 o 
   2   6 -16     2294.42     1949.52    513.25 o 
   4   6 -16      921.78      746.94    255.31 o 
   6   6 -16     1929.95     2342.26    413.30 o 
   8   6 -16     2146.58     2797.91    935.61 o 
   1   7 -16     3351.99     3547.91    642.70 o 
   3   7 -16     8498.56     9322.96    761.32 o 
   5   7 -16     5390.49     5515.27    618.80 o 
   7   7 -16      622.14      237.47    363.22 o 
   9   7 -16      417.85      337.38    204.30 o 
   0   8 -16    12066.57    12329.42   1173.70 o 
   2   8 -16     4009.24     2982.58    626.20 o 
   4   8 -16      649.24      641.46    210.36 o 
   6   8 -16     2933.32     3147.66    479.83 o 
   8   8 -16     2484.56     2688.83    490.50 o 
   1   9 -16     2118.64     2386.21    540.93 o 
   3   9 -16     5418.58     5277.13    594.95 o 
   5   9 -16     3837.59     4025.63    541.49 o 
   7   9 -16      310.56        5.23    414.63 o 
   0  10 -16     2757.70     2544.16    564.92 o 
   2  10 -16     1721.35     1688.22    453.28 o 
   4  10 -16      123.12       53.56    338.30 o 
   6  10 -16     1020.21     1350.98    527.75 o 
   8  10 -16      593.72     1066.82    311.66 o 
   1  11 -16      567.60      558.78    216.92 o 
   3  11 -16      274.03      471.23    245.73 o 
   5  11 -16      305.58      278.37    311.82 o 
   7  11 -16      202.74       79.65    264.68 o 
   0  12 -16     1793.88     1678.07    501.16 o 
   2  12 -16      156.03       53.48    236.25 o 
   4  12 -16      290.96       -7.89    195.48 o 
   6  12 -16       64.27      173.05    236.52 o 
   1  13 -16      491.15      473.05    247.69 o 
   3  13 -16     2347.86     2218.70    413.37 o 
   5  13 -16     1742.08     1480.54    358.10 o 
   7  13 -16       86.46        9.72    232.82 o 
   0  14 -16     4332.67     4360.89    729.76 o 
   2  14 -16     2087.35     1312.54    436.85 o 
   4  14 -16       80.42       77.06    277.08 o 
   6  14 -16     1366.43     1738.91    418.67 o 
   1  15 -16      734.79      519.15    249.09 o 
   3  15 -16     4127.11     4600.74    835.52 o 
   5  15 -16     1815.47     1724.06    406.17 o 
   0  16 -16     3244.98     3044.63    656.10 o 
   2  16 -16     1449.82     1375.42    340.10 o 
   4  16 -16       10.45     -158.46    231.77 o 
   1  17 -16      204.69       81.03    182.65 o 
   3  17 -16     1384.55     2620.12    680.06 o 
   5  17 -16      950.81     1285.19    833.58 o 
   0  18 -16     1010.82     1628.54    517.63 o 
   2  18 -16      486.99      652.63    339.54 o 
   4  18 -16       18.76     -179.66    180.55 o 
   1  19 -16       68.94      212.33    184.68 o 
   4   1 -15     1589.77     1457.96    208.96 o 
   6   1 -15     1254.42      999.73    181.61 o 
   8   1 -15      235.56       84.91    100.41 o 
  10   1 -15      381.04      -20.41    265.78 o 
   3   2 -15     1624.09     1405.88    228.24 o 
   5   2 -15     1749.43     1994.34    240.75 o 
   7   2 -15     4635.30     5243.03    400.39 o 
   9   2 -15      805.52     1210.92    218.80 o 
   2   3 -15     9733.83     9214.57    969.70 o 
   4   3 -15    15755.15    16589.51    737.79 o 
   6   3 -15     3429.39     3709.08    354.03 o 
   8   3 -15        0.60      -48.58    106.37 o 
  10   3 -15     1066.26     1065.27    297.53 o 
   1   4 -15    17971.51    17026.49   1321.10 o 
   3   4 -15     2465.59     2288.85    282.36 o 
   5   4 -15     1854.41     1925.69    261.25 o 
   7   4 -15     5650.60     6012.99    424.44 o 
   9   4 -15     2060.38     2287.09    340.83 o 
   2   5 -15     6258.95     6223.26    829.59 o 
   4   5 -15    10417.19     9939.84    568.58 o 
   6   5 -15     3614.90     3662.42    382.66 o 
   8   5 -15      135.19     -112.17    569.99 o 
   1   6 -15    12279.24    10762.19   1078.91 o 
   3   6 -15      679.40      758.53    246.27 o 
   5   6 -15     1349.24     1105.36    215.99 o 
   7   6 -15     1878.66     2647.55    441.70 o 
   9   6 -15      465.13      594.60    256.60 o 
   2   7 -15      531.67      499.53    284.18 o 
   4   7 -15      345.46      209.44    392.54 o 
   6   7 -15      492.85      397.17    406.87 o 
   8   7 -15       18.47      -43.41    162.01 o 
   1   8 -15     1046.45      770.62    323.61 o 
   3   8 -15      611.35      539.87    196.90 o 
   5   8 -15      977.43      885.42    268.25 o 
   7   8 -15      129.32      414.63    220.26 o 
   9   8 -15       21.43     -140.68    176.89 o 
   2   9 -15     2567.97     2550.04    565.09 o 
   4   9 -15     2802.82     2919.29    446.04 o 
   6   9 -15     1354.53     1090.84    327.63 o 
   8   9 -15      109.66      120.41    146.35 o 
   1  10 -15     5731.76     5175.89    753.01 o 
   3  10 -15      708.78      283.06    209.84 o 
   5  10 -15     1060.99     1177.29    314.16 o 
   7  10 -15     2701.15     3312.88    516.23 o 
   2  11 -15     5193.73     5084.82    781.11 o 
   4  11 -15     6439.90     6393.96    657.96 o 
   6  11 -15     1697.50     1976.14    396.68 o 
   8  11 -15       15.97       -9.63    281.22 o 
   1  12 -15     6702.21     6455.98    609.77 o 
   3  12 -15     2152.79     2354.10    408.09 o 
   5  12 -15     1197.26     1251.87    316.77 o 
   7  12 -15     2749.28     3753.84    635.16 o 
   2  13 -15     1623.51     1737.21    464.30 o 
   4  13 -15     3219.83     2941.77    465.09 o 
   6  13 -15     1375.23     1714.21    400.47 o 
   1  14 -15     2712.25     3023.31    437.40 o 
   3  14 -15      309.24      162.02    159.78 o 
   5  14 -15      400.23      536.48    378.63 o 
   7  14 -15      506.24      404.61    223.05 o 
   2  15 -15       91.37      -93.30    414.11 o 
   4  15 -15      677.40      361.31    524.68 o 
   6  15 -15      130.84      135.58    179.17 o 
   1  16 -15      267.01      381.51    186.35 o 
   3  16 -15      216.71       20.42    244.24 o 
   5  16 -15      222.15      159.14    374.56 o 
   2  17 -15      897.86      739.50    376.78 o 
   4  17 -15     1473.55     1592.02    393.78 o 
   1  18 -15     2349.69     2516.87    410.15 o 
   3  18 -15      239.47      806.96    363.56 o 
   5  18 -15      404.77      374.84    367.16 o 
   2  19 -15      935.80      834.53    410.72 o 
   4  19 -15     1557.44     1479.17    391.81 o 
   1  20 -15     1501.08     1629.09    534.64 o 
   4   0 -14      500.93      308.61    193.66 o 
   6   0 -14    13341.01    13017.15    829.55 o 
   8   0 -14     5369.59     5278.15    577.62 o 
  10   0 -14      826.24      645.83    355.30 o 
   3   1 -14    23790.55    23469.64    718.08 o 
   5   1 -14     9021.64     9336.32    482.09 o 
   7   1 -14       44.50       44.10    122.90 o 
   9   1 -14     1948.88     2286.61    287.83 o 
   2   2 -14     6094.07     7031.36    569.49 o 
   4   2 -14      973.56      805.94    166.45 o 
   6   2 -14     5919.07     5290.33    376.41 o 
   8   2 -14     2124.30     2151.77    257.36 o 
  10   2 -14      338.47      323.81    170.68 o 
   1   3 -14     1570.75     1778.96    431.16 o 
   3   3 -14     3036.43     2467.20    426.72 o 
   5   3 -14     1438.92     1284.26    186.28 o 
   7   3 -14      813.09      782.31    161.78 o 
   9   3 -14      345.66      258.21    210.88 o 
   2   4 -14      793.75      865.70    232.14 o 
   4   4 -14      203.54      207.63    105.73 o 
   6   4 -14      443.47      295.73    108.30 o 
   8   4 -14      144.33     -143.06     98.75 o 
  10   4 -14       37.18      341.45    212.25 o 
   1   5 -14       46.23     -111.21    222.78 o 
   3   5 -14     1775.06     1706.26    246.82 o 
   5   5 -14     2061.89     1922.51    258.42 o 
   7   5 -14      323.10      367.90    151.07 o 
   9   5 -14      164.06      -17.56    181.35 o 
   0   6 -14    14217.15    13557.26   1139.99 o 
   2   6 -14     8839.13     9514.58    699.29 o 
   4   6 -14       27.50       46.54     92.60 o 
   6   6 -14     4683.60     4505.61    403.19 o 
   8   6 -14     2893.77     3702.44    529.94 o 
  10   6 -14      343.25      248.34    393.23 o 
   1   7 -14      872.76      909.71    352.78 o 
   3   7 -14     4952.48     4873.23    528.06 o 
   5   7 -14     7292.66     8267.57    702.95 o 
   7   7 -14      295.83      277.33    177.41 o 
   9   7 -14      353.26      703.07    269.03 o 
   0   8 -14    17734.36    16668.17   1272.08 o 
   2   8 -14     8035.52     8361.10   1068.57 o 
   4   8 -14       15.99       73.61    200.50 o 
   6   8 -14     2465.42     2367.15    396.54 o 
   8   8 -14     4650.92     5859.58    524.07 o 
   1   9 -14     1668.35     1982.64    336.73 o 
   3   9 -14     1317.64     1417.41    303.99 o 
   5   9 -14     2995.91     4280.19    538.34 o 
   7   9 -14     1135.38     1121.94    241.78 o 
   9   9 -14      232.11       30.73    190.97 o 
   0  10 -14     2709.26     2495.94    517.09 o 
   2  10 -14     1492.57     1160.26    308.49 o 
   4  10 -14      822.02      351.56    536.95 o 
   6  10 -14     1237.25     1150.23    323.63 o 
   8  10 -14      713.02      902.36    233.75 o 
   1  11 -14      975.25      849.54    348.27 o 
   3  11 -14      533.18      271.63    162.19 o 
   5  11 -14      114.93       15.90    199.72 o 
   7  11 -14      407.42       14.68    172.65 o 
   9  11 -14        4.16      -90.50    186.65 o 
   0  12 -14      526.39      358.66    216.90 o 
   2  12 -14      654.36      548.73    214.68 o 
   4  12 -14      339.90      127.12    176.81 o 
   6  12 -14      415.94      516.78    226.59 o 
   8  12 -14      322.78       40.67    231.43 o 
   1  13 -14     1033.29     1054.62    254.52 o 
   3  13 -14     1983.89     2663.71    675.19 o 
   5  13 -14     1889.94     1832.80    374.99 o 
   7  13 -14       51.87      156.07    170.99 o 
   0  14 -14     7673.83     7829.58    934.58 o 
   2  14 -14     3156.48     3989.38    487.68 o 
   4  14 -14      209.75      178.52    352.78 o 
   6  14 -14     2592.84     2769.63    651.21 o 
   8  14 -14     1623.18     1480.98    306.09 o 
   1  15 -14      896.73      765.52    247.33 o 
   3  15 -14     5908.96     5625.36    629.70 o 
   5  15 -14     2425.88     2841.93    630.70 o 
   7  15 -14      178.85     -115.88    182.02 o 
   0  16 -14     7112.16     8894.14   1031.56 o 
   2  16 -14     2099.98     2195.14    375.69 o 
   4  16 -14      109.92       12.19    152.40 o 
   6  16 -14     2306.09     2196.13    524.36 o 
   1  17 -14      328.00      444.11    195.86 o 
   3  17 -14     1689.26     1497.82    639.71 o 
   5  17 -14     1242.60     1123.68    327.44 o 
   0  18 -14     1544.19     1070.39    399.72 o 
   2  18 -14      678.89      450.40    281.02 o 
   4  18 -14       96.27     -279.77    219.28 o 
   1  19 -14       31.59      109.89    386.44 o 
   3  19 -14      225.18      495.41    303.52 o 
   5  19 -14       24.55      241.78    186.36 o 
   0  20 -14     1173.85     1008.86    400.43 o 
   2  20 -14      232.12      337.17    311.74 o 
   4  20 -14       11.65     -293.90    353.04 o 
   1  21 -14      168.69      378.31    275.92 o 
   2   1 -13     7628.74     7525.58    445.00 o 
   4   1 -13     3661.36     3549.36    279.28 o 
   6   1 -13      141.68      -38.46    124.58 o 
   8   1 -13      116.86       60.94    111.20 o 
  10   1 -13      466.60      247.59    152.44 o 
   1   2 -13    17125.68    17045.64   1198.59 o 
   3   2 -13     2172.52     2082.35    246.97 o 
   5   2 -13     3196.84     3448.89    292.53 o 
   7   2 -13     4939.56     5086.78    373.54 o 
   9   2 -13     1021.23     1209.44    214.53 o 
   2   3 -13    16236.87    15948.43    835.06 o 
   4   3 -13    17837.38    18021.97    713.09 o 
   6   3 -13     3842.51     3455.87    299.61 o 
   8   3 -13     1191.69     1099.39    218.91 o 
  10   3 -13     1819.91     2008.28    330.87 o 
   1   4 -13    27164.58    24951.82   1468.84 o 
   3   4 -13     2223.32     2382.08    255.64 o 
   5   4 -13     3143.51     3782.63    348.84 o 
   7   4 -13     4503.41     4295.90    298.12 o 
   9   4 -13     4054.44     4563.30    497.45 o 
   2   5 -13     7722.35     8357.57    628.57 o 
   4   5 -13    13307.75    13293.85    614.77 o 
   6   5 -13     5555.26     5554.87    367.26 o 
   8   5 -13      403.81      293.52    138.58 o 
  10   5 -13     1415.83     1382.74    286.24 o 
   1   6 -13     8241.99     7680.45    843.67 o 
   3   6 -13      735.15      789.26    162.56 o 
   5   6 -13      236.97      302.92    132.84 o 
   7   6 -13     2055.22     1740.58    216.55 o 
   9   6 -13     1559.71     1769.83    363.96 o 
   2   7 -13     2031.09     1573.32    293.96 o 
   4   7 -13     1230.26      943.36    179.92 o 
   6   7 -13      516.44      473.59    125.65 o 
   8   7 -13      110.43      145.79    177.99 o 
  10   7 -13       41.12     -114.34    311.58 o 
   1   8 -13     1503.46     1862.82    520.03 o 
   3   8 -13      332.77      234.97    176.00 o 
   5   8 -13     1410.39     1399.90    318.32 o 
   7   8 -13      183.22      173.88    150.02 o 
   9   8 -13      153.04       94.07    388.21 o 
   2   9 -13      202.51       66.09    285.36 o 
   4   9 -13     2288.37     2242.17    671.86 o 
   6   9 -13     1647.73     1559.97    298.39 o 
   8   9 -13       53.88     -125.87    150.85 o 
   1  10 -13    14216.89    13894.70    864.81 o 
   3  10 -13      388.35      190.03    290.32 o 
   5  10 -13     2059.00     1470.00    319.86 o 
   7  10 -13     3514.37     3816.43    420.47 o 
   9  10 -13     1727.43     1630.11    300.81 o 
   2  11 -13     9571.67    10267.40    589.29 o 
   4  11 -13     5977.84     5783.14    603.49 o 
   6  11 -13     3243.47     3193.55    378.44 o 
   8  11 -13       20.25       64.98    120.41 o 
   1  12 -13     5608.66     5730.62    543.15 o 
   3  12 -13     1001.08     1637.51    343.73 o 
   5  12 -13     3006.89     3106.24    491.24 o 
   7  12 -13     3461.28     3939.66    534.20 o 
   9  12 -13     1313.50     1373.97    298.92 o 
   2  13 -13     4406.55     4719.09    423.32 o 
   4  13 -13     5303.51     5575.87    675.80 o 
   6  13 -13     1857.52     1422.94    279.61 o 
   8  13 -13      265.42      445.99    187.41 o 
   1  14 -13     1986.43     2060.93    480.18 o 
   3  14 -13      180.20      382.85    180.10 o 
   5  14 -13      289.83      363.11    189.99 o 
   7  14 -13      696.65      417.85    291.02 o 
   2  15 -13      643.78      353.99    177.50 o 
   4  15 -13      295.92      294.87    169.95 o 
   6  15 -13      495.84      465.69    276.58 o 
   8  15 -13      152.75      151.22    306.30 o 
   1  16 -13     1362.30     1493.55    317.73 o 
   3  16 -13      272.77      566.12    236.75 o 
   5  16 -13      276.68      231.22    141.33 o 
   7  16 -13      283.57      467.37    189.81 o 
   2  17 -13     1423.64     1241.73    462.92 o 
   4  17 -13     2679.22     2691.49    463.27 o 
   6  17 -13      272.74      398.64    193.45 o 
   1  18 -13     3846.03     4542.18    525.55 o 
   3  18 -13       41.18     -145.44    200.43 o 
   5  18 -13      382.95      329.43    203.40 o 
   2  19 -13     2539.96     2647.22    623.68 o 
   4  19 -13     2116.56     2662.74    477.70 o 
   1  20 -13     1879.49     2381.71    598.38 o 
   3  20 -13      383.63      857.86    424.09 o 
   2  21 -13      626.40      802.26    384.50 o 
   1  22 -13      590.23      663.54    382.60 o 
   2   0 -12     4523.96     4510.35    415.36 o 
   4   0 -12      144.21       40.20    170.07 o 
   6   0 -12     6427.01     6586.68    833.35 o 
   8   0 -12     6607.85     7701.92    657.94 o 
  10   0 -12     1254.42      920.69    274.46 o 
   1   1 -12    15761.15    16425.18   1123.04 o 
   3   1 -12    47022.43    46614.11   1055.69 o 
   5   1 -12    13563.10    12453.42    519.39 o 
   7   1 -12      600.38      480.12    180.01 o 
   9   1 -12     1772.54     1944.11    275.03 o 
  11   1 -12     1442.29     1704.12    386.68 o 
   2   2 -12    14316.20    14794.56    588.73 o 
   4   2 -12      525.47      720.58    143.20 o 
   6   2 -12     6486.42     6569.42    334.07 o 
   8   2 -12     2216.12     1775.84    233.25 o 
  10   2 -12      593.16      772.47    221.22 o 
   1   3 -12      944.93      921.45    284.42 o 
   3   3 -12     1986.78     1726.18    247.30 o 
   5   3 -12     3760.70     3655.73    284.66 o 
   7   3 -12      338.57      354.21    104.24 o 
   9   3 -12      796.78      633.49    180.79 o 
  11   3 -12      234.09      350.49    167.42 o 
   0   4 -12     3536.35     4458.68    595.36 o 
   2   4 -12      223.91       73.73    132.87 o 
   4   4 -12        2.35       43.77    114.88 o 
   6   4 -12      187.16      101.47     84.81 o 
   8   4 -12      196.05      157.94    110.44 o 
  10   4 -12       78.16     -148.14    143.98 o 
   1   5 -12      685.75      544.09    278.08 o 
   3   5 -12      784.83      946.11    165.89 o 
   5   5 -12     3148.30     3288.23    269.76 o 
   7   5 -12     3407.90     3131.40    252.52 o 
   9   5 -12      552.83      491.16    164.40 o 
   0   6 -12    14942.18    12994.21   1025.62 o 
   2   6 -12     8933.48     9580.00    648.82 o 
   4   6 -12      608.05      371.70    111.01 o 
   6   6 -12     1688.82     1689.72    204.71 o 
   8   6 -12     3589.48     3714.94    346.09 o 
  10   6 -12      840.99     1068.30    314.69 o 
   1   7 -12     5140.85     4790.18    456.91 o 
   3   7 -12    15694.83    15418.64    632.80 o 
   5   7 -12    13727.26    13364.65    648.77 o 
   7   7 -12      522.22      506.41    138.65 o 
   9   7 -12      542.21      503.63    283.21 o 
   0   8 -12    26881.45    27391.78   1509.20 o 
   2   8 -12    15549.26    15623.00    865.65 o 
   4   8 -12      467.45      687.76    177.19 o 
   6   8 -12     3281.48     3536.03    366.08 o 
   8   8 -12     6603.81     6094.68    513.62 o 
  10   8 -12      702.88      654.18    262.84 o 
   1   9 -12     2657.21     3209.47    383.24 o 
   3   9 -12     8439.55     8973.07    676.26 o 
   5   9 -12     9542.34     9207.96    577.37 o 
   7   9 -12     1532.16     1607.05    266.51 o 
   9   9 -12      383.57      447.63    241.05 o 
   0  10 -12     6174.17     5757.77    710.66 o 
   2  10 -12     5858.31     6177.26    447.47 o 
   4  10 -12       29.17      199.64    183.81 o 
   6  10 -12     2052.05     1834.20    292.38 o 
   8  10 -12      243.13      335.08    295.88 o 
  10  10 -12      236.40      419.63    246.19 o 
   1  11 -12       70.79       10.19    130.38 o 
   3  11 -12      994.22      842.54    235.56 o 
   5  11 -12      770.98      880.44    188.14 o 
   7  11 -12      373.01      371.16    145.34 o 
   9  11 -12      208.81      211.42    145.80 o 
   0  12 -12     2177.48     1581.43    400.96 o 
   2  12 -12     1982.92     1837.80    248.58 o 
   4  12 -12     1805.22     1525.30    334.45 o 
   6  12 -12     1363.82     1282.39    253.28 o 
   8  12 -12      195.49      169.73    146.75 o 
   1  13 -12     3513.66     3159.58    408.42 o 
   3  13 -12     5229.92     4603.45    816.42 o 
   5  13 -12     1950.18     1890.59    339.45 o 
   7  13 -12       75.55      227.34    176.46 o 
   9  13 -12      707.30      556.99    180.42 o 
   0  14 -12     6992.20     6956.17    821.47 o 
   2  14 -12     2847.92     3029.85    334.47 o 
   4  14 -12      362.55      533.89    345.77 o 
   6  14 -12     4016.38     4318.92    528.47 o 
   8  14 -12     1460.52     1324.43    277.60 o 
   1  15 -12      825.11      889.41    237.13 o 
   3  15 -12     9805.40     9681.87    599.00 o 
   5  15 -12     4790.74     4653.81    467.97 o 
   7  15 -12      126.66      331.23    176.51 o 
   0  16 -12     6232.29     7148.89    906.26 o 
   2  16 -12     2026.58     2644.74    385.21 o 
   4  16 -12      152.61      133.96    209.65 o 
   6  16 -12     2164.28     2282.42    352.22 o 
   8  16 -12      885.80      636.70    272.50 o 
   1  17 -12      215.76      167.11    157.85 o 
   3  17 -12     2001.77     2567.98    433.35 o 
   5  17 -12     1642.36     1269.39    267.20 o 
   7  17 -12      254.29      226.67    160.45 o 
   0  18 -12     1411.21     1484.21    428.23 o 
   2  18 -12      599.43      957.94    392.91 o 
   4  18 -12       65.13      583.08    252.13 o 
   6  18 -12      301.52      144.56    262.73 o 
   1  19 -12       67.30      137.55    158.49 o 
   3  19 -12       81.37      306.03    521.41 o 
   5  19 -12       13.04      398.18    173.53 o 
   0  20 -12      372.98      225.42    200.10 o 
   2  20 -12       14.63      466.90    340.98 o 
   4  20 -12       45.31        3.92    210.68 o 
   1  21 -12      126.10      378.21    293.78 o 
   3  21 -12      831.71      687.22    343.30 o 
   2  22 -12      616.07      289.53    322.26 o 
   2   1 -11     9051.75     9383.89    398.15 o 
   4   1 -11     5410.29     4829.00    301.43 o 
   6   1 -11      889.93      813.77    117.11 o 
   8   1 -11      103.42        7.56    122.41 o 
  10   1 -11      324.57      644.67    207.80 o 
   1   2 -11     4220.28     4425.08    562.28 o 
   3   2 -11     2080.50     1941.17    191.15 o 
   5   2 -11     2867.55     2705.37    205.95 o 
   7   2 -11     8328.89     8213.78    383.15 o 
   9   2 -11     1470.85     1334.04    205.07 o 
  11   2 -11        0.15      -77.47    263.35 o 
   2   3 -11    23539.92    24377.41    864.23 o 
   4   3 -11    22646.47    22097.69    636.64 o 
   6   3 -11     8187.75     8035.97    365.48 o 
   8   3 -11      176.21       97.97    102.36 o 
  10   3 -11     1658.97     1845.92    303.71 o 
   1   4 -11    25661.07    28021.23   1437.01 o 
   3   4 -11     3642.05     3555.23    289.67 o 
   5   4 -11     6496.94     6239.11    309.47 o 
   7   4 -11     9280.05     9772.23    423.81 o 
   9   4 -11     4526.74     5167.67    473.69 o 
  11   4 -11      156.16      131.77    148.41 o 
   2   5 -11     9474.00     9559.47    453.20 o 
   4   5 -11    19705.68    19003.22    728.33 o 
   6   5 -11     4634.21     4058.74    266.53 o 
   8   5 -11     2025.58     2106.33    254.53 o 
  10   5 -11     1705.28     1980.86    310.51 o 
   1   6 -11    15142.50    15969.78    634.28 o 
   3   6 -11     2909.42     2814.00    259.28 o 
   5   6 -11     1390.18     1287.66    171.39 o 
   7   6 -11     3564.01     3536.74    355.76 o 
   9   6 -11     2148.10     2044.40    259.34 o 
  11   6 -11      134.73      -72.48    466.08 o 
   2   7 -11     1552.01     1551.35    269.81 o 
   4   7 -11     1464.64     1177.47    154.95 o 
   6   7 -11      412.94      483.26    125.33 o 
   8   7 -11       81.86       34.49    124.43 o 
  10   7 -11      171.29      406.01    230.82 o 
   1   8 -11      589.29      526.19    155.23 o 
   3   8 -11      279.30      190.16     98.67 o 
   5   8 -11      360.65      499.19    121.41 o 
   7   8 -11       71.33       74.94    163.18 o 
   9   8 -11      493.74      379.26    163.82 o 
   2   9 -11     2105.20     1771.50    237.24 o 
   4   9 -11     5413.42     4721.46    396.49 o 
   6   9 -11     1858.13     1979.00    396.53 o 
   8   9 -11      328.41      154.27    156.07 o 
  10   9 -11      580.35      750.10    228.56 o 
   1  10 -11    22091.87    20906.70    929.26 o 
   3  10 -11     2150.25     1775.97    301.38 o 
   5  10 -11     3018.40     3163.41    349.85 o 
   7  10 -11     6017.02     6633.48    532.65 o 
   9  10 -11     2167.33     1705.49    359.33 o 
   2  11 -11    10209.73     9554.23    538.39 o 
   4  11 -11    10521.93     9974.77    601.63 o 
   6  11 -11     3124.99     3521.03    394.29 o 
   8  11 -11      575.97      365.89    168.50 o 
  10  11 -11     1355.85     1519.94    337.86 o 
   1  12 -11     9250.30     9068.73    632.35 o 
   3  12 -11     6148.62     6069.03    585.14 o 
   5  12 -11     1889.20     1854.56    295.09 o 
   7  12 -11     6048.72     6428.16    617.56 o 
   9  12 -11     2122.19     1555.93    351.78 o 
   2  13 -11     3662.15     3905.93    358.26 o 
   4  13 -11     7114.16     7405.49    541.46 o 
   6  13 -11      767.02      672.84    213.93 o 
   8  13 -11       17.08      -47.45    189.49 o 
   1  14 -11     1915.06     2100.92    322.87 o 
   3  14 -11      173.36      156.36    122.62 o 
   5  14 -11      837.22      578.82    229.25 o 
   7  14 -11      885.07      492.30    309.53 o 
   9  14 -11      343.94      162.31    154.50 o 
   2  15 -11     1606.22     1188.82    233.28 o 
   4  15 -11       87.76      -66.73    139.37 o 
   6  15 -11      123.68      235.30    162.63 o 
   8  15 -11       25.22      -12.83    143.65 o 
   1  16 -11     1644.61     1865.56    449.82 o 
   3  16 -11      389.16      340.17    178.67 o 
   5  16 -11     1002.60     1620.73    353.55 o 
   7  16 -11      761.91      491.47    220.16 o 
   2  17 -11      686.33      388.77    160.47 o 
   4  17 -11     3680.20     2978.62    374.05 o 
   6  17 -11      648.81      147.52    197.47 o 
   8  17 -11       23.34       35.81    183.03 o 
   1  18 -11     5222.27     5122.57    531.32 o 
   3  18 -11      231.82       38.05    160.12 o 
   5  18 -11      695.28      870.66    221.46 o 
   7  18 -11     1304.35     1554.17    287.32 o 
   2  19 -11     2169.63     2618.04    597.83 o 
   4  19 -11     2908.07     3260.23    513.88 o 
   6  19 -11      926.81      888.09    212.62 o 
   1  20 -11     2738.67     3198.30    645.29 o 
   3  20 -11      636.80      165.11    397.91 o 
   5  20 -11      243.73      459.80    199.01 o 
   2  21 -11      572.50      589.70    332.73 o 
   4  21 -11      931.74      833.05    286.80 o 
   1  22 -11      339.89      448.20    301.18 o 
   3  22 -11       97.70      106.83    236.06 o 
   2  23 -11        3.27      -79.01    229.67 o 
   2   0 -10    19325.11    19546.45    766.96 o 
   4   0 -10     1269.78     1429.00    239.91 o 
   6   0 -10    13883.24    14519.71    564.94 o 
   8   0 -10     8710.57     9017.15    679.43 o 
  10   0 -10     2175.03     1953.13    362.05 o 
   1   1 -10     6334.22     7245.19    471.63 o 
   3   1 -10    35449.75    35916.07    759.71 o 
   5   1 -10    18918.36    17623.02    474.36 o 
   7   1 -10     1817.31     1686.80    172.20 o 
   9   1 -10     1468.51     1595.73    220.59 o 
  11   1 -10     1792.00     2388.18    438.31 o 
   0   2 -10    37826.90    38799.52   1546.75 o 
   2   2 -10    20578.40    21595.20    894.39 o 
   4   2 -10      621.70      566.76    114.32 o 
   6   2 -10     6261.23     5250.48    236.69 o 
   8   2 -10     3327.54     4073.74    280.12 o 
  10   2 -10     1067.31     1128.14    251.58 o 
   1   3 -10     1901.06     1842.16    260.43 o 
   3   3 -10     4656.07     5182.89    288.13 o 
   5   3 -10      435.63      389.28     92.88 o 
   7   3 -10      465.43      517.39    112.10 o 
   9   3 -10       77.31     -103.45    119.97 o 
  11   3 -10      187.98       36.10    179.90 o 
   0   4 -10     3671.25     3840.97    517.77 o 
   2   4 -10     1485.47     1559.88    181.45 o 
   4   4 -10      314.88      308.84    104.52 o 
   6   4 -10     1211.78     1167.80    149.40 o 
   8   4 -10      141.74      118.00     86.46 o 
  10   4 -10       38.30      145.60    159.11 o 
   1   5 -10     2352.63     2791.99    259.43 o 
   3   5 -10    13466.57    13800.98    536.39 o 
   5   5 -10     6168.69     6144.31    301.92 o 
   7   5 -10      957.78      954.32    138.02 o 
   9   5 -10     1026.09      651.71    146.93 o 
  11   5 -10      435.68      267.82    184.68 o 
   0   6 -10    16485.27    16384.61   1047.06 o 
   2   6 -10    13679.92    14193.62    709.20 o 
   4   6 -10     1406.25     1547.18    165.26 o 
   6   6 -10     6909.58     6809.68    352.08 o 
   8   6 -10     4508.86     4163.90    343.97 o 
  10   6 -10     1348.83     1181.23    428.58 o 
   1   7 -10    11152.40    11493.71    529.50 o 
   3   7 -10    24777.86    25151.30    709.32 o 
   5   7 -10    13377.92    13217.18    510.05 o 
   7   7 -10     2386.22     2187.85    273.69 o 
   9   7 -10     1361.25     1658.62    233.53 o 
  11   7 -10     1642.22      841.91    599.91 o 
   0   8 -10    36010.42    35972.72   1591.57 o 
   2   8 -10    12008.84    11545.10    544.40 o 
   4   8 -10      103.66       76.42     72.70 o 
   6   8 -10     3457.79     3173.50    271.86 o 
   8   8 -10     9617.45     9474.50    515.18 o 
  10   8 -10     2368.25     2028.84    330.39 o 
   1   9 -10     5928.38     5966.14    393.27 o 
   3   9 -10    12985.63    13141.12    444.23 o 
   5   9 -10     5577.24     5685.30    335.19 o 
   7   9 -10     1450.86     1561.30    260.06 o 
   9   9 -10      974.01      670.55    213.69 o 
   0  10 -10     2492.56     2445.05    450.54 o 
   2  10 -10     1942.85     1725.79    224.49 o 
   4  10 -10      782.23      851.91    180.00 o 
   6  10 -10      985.19     1031.33    213.00 o 
   8  10 -10     2589.96     2931.42    455.22 o 
  10  10 -10      894.11      462.68    173.39 o 
   1  11 -10       52.52       62.76    110.42 o 
   3  11 -10     1093.74     1068.90    193.65 o 
   5  11 -10     2501.89     2305.91    304.07 o 
   7  11 -10     1277.90     1239.50    205.96 o 
   9  11 -10       13.45       16.86    219.10 o 
   0  12 -10     2443.55     2619.21    480.36 o 
   2  12 -10     6887.56     7024.19    457.77 o 
   4  12 -10      822.06      462.94    160.71 o 
   6  12 -10      724.53      639.75    190.71 o 
   8  12 -10       90.49       61.88    131.26 o 
  10  12 -10       62.38      281.94    193.39 o 
   1  13 -10     1589.54     1517.84    277.77 o 
   3  13 -10     1744.98     1578.82    208.91 o 
   5  13 -10     2508.98     2684.82    285.17 o 
   7  13 -10      265.32      290.21    109.60 o 
   9  13 -10      394.58      238.11    174.27 o 
   0  14 -10    12463.89    10089.57    948.87 o 
   2  14 -10     3655.12     3534.37    342.15 o 
   4  14 -10      622.46      589.14    177.84 o 
   6  14 -10     2597.87     2703.14    298.70 o 
   8  14 -10     2836.30     2751.40    385.40 o 
   1  15 -10     1981.73     2152.57    324.03 o 
   3  15 -10    10983.29    10818.53    528.55 o 
   5  15 -10     4218.01     4236.35    420.54 o 
   7  15 -10      568.18      261.65    123.48 o 
   9  15 -10      487.94      403.67    194.27 o 
   0  16 -10    10686.99     9957.59    974.36 o 
   2  16 -10     2095.06     2285.48    287.02 o 
   4  16 -10      598.60      257.35    137.65 o 
   6  16 -10     1556.29     1702.69    254.26 o 
   8  16 -10     2087.42     1760.33    462.56 o 
   1  17 -10     1092.36      671.30    218.21 o 
   3  17 -10     5244.50     5751.05    607.27 o 
   5  17 -10     1932.28     1823.73    264.98 o 
   7  17 -10      172.96      -10.52    162.82 o 
   0  18 -10     2093.83     2731.33    552.17 o 
   2  18 -10      358.37      389.80    221.59 o 
   4  18 -10      154.89       14.38    131.52 o 
   6  18 -10      340.76      233.40    186.46 o 
   1  19 -10        5.07      331.78    163.59 o 
   3  19 -10       12.18     -131.40    176.24 o 
   5  19 -10       54.18       44.20    165.00 o 
   7  19 -10       55.92       98.67    135.01 o 
   0  20 -10     2146.49     1827.86    478.10 o 
   2  20 -10      286.62      204.75    225.99 o 
   4  20 -10      110.90      246.49    120.04 o 
   6  20 -10      511.85      737.70    206.34 o 
   1  21 -10      431.05      539.91    288.87 o 
   3  21 -10     1202.17     1476.73    370.48 o 
   5  21 -10      472.08      579.97    199.04 o 
   2  22 -10     1036.99      524.77    359.50 o 
   4  22 -10       46.10       50.73    155.25 o 
   1  23 -10      318.79      243.10    278.96 o 
   3  23 -10     1056.80     1491.94    505.22 o 
   2   1  -9     9080.21     8754.49    344.84 o 
   4   1  -9     6922.25     6653.46    276.62 o 
   6   1  -9     2685.43     2761.96    174.01 o 
   8   1  -9      147.16       95.48     87.51 o 
  10   1  -9      665.01      422.69    157.38 o 
   1   2  -9    19969.85    21381.46    775.90 o 
   3   2  -9     8942.88     9225.72    369.77 o 
   5   2  -9     2739.42     2610.98    155.64 o 
   7   2  -9     9478.17     9756.26    401.03 o 
   9   2  -9     2532.06     2711.45    276.78 o 
  11   2  -9       21.97      -85.13    157.30 o 
   2   3  -9    51055.63    53941.36    974.65 o 
   4   3  -9    46169.59    46696.76    750.85 o 
   6   3  -9    10940.05    10441.14    318.85 o 
   8   3  -9      513.60      491.31    103.18 o 
  10   3  -9     3114.88     2887.16    363.37 o 
   1   4  -9    55385.24    55426.20   1044.55 o 
   3   4  -9     7787.69     8110.49    343.37 o 
   5   4  -9     3909.82     3189.88    214.32 o 
   7   4  -9     9529.09     9163.98    396.89 o 
   9   4  -9     5929.89     5555.31    397.50 o 
  11   4  -9      297.86      149.63    145.44 o 
   2   5  -9    29356.50    30127.09    739.48 o 
   4   5  -9    27767.29    27588.38    665.94 o 
   6   5  -9     6842.98     6608.72    317.59 o 
   8   5  -9      455.70      281.78    124.27 o 
  10   5  -9     1552.24     1591.06    264.59 o 
   1   6  -9    27931.57    30046.37    821.99 o 
   3   6  -9      846.91      851.80    116.26 o 
   5   6  -9     2404.88     2183.60    206.58 o 
   7   6  -9     1984.86     2015.61    191.89 o 
   9   6  -9     2270.38     2324.29    270.27 o 
  11   6  -9      166.93      328.12    168.72 o 
   2   7  -9      999.29     1212.55    172.37 o 
   4   7  -9     1987.35     1761.09    176.34 o 
   6   7  -9     1363.12      849.44    243.05 o 
   8   7  -9      686.23      681.95    149.25 o 
  10   7  -9        2.40      -97.35    115.86 o 
   1   8  -9     6844.46     6629.55    232.07 o 
   3   8  -9       39.13      147.49     69.07 o 
   5   8  -9     1276.23     1270.31    164.31 o 
   7   8  -9       68.75       86.01     75.90 o 
   9   8  -9       52.86     -100.40    114.41 o 
  11   8  -9       30.51     -188.58    198.10 o 
   2   9  -9     3854.70     3830.07    311.64 o 
   4   9  -9     5954.59     5683.48    306.59 o 
   6   9  -9     1506.09     1359.69    165.32 o 
   8   9  -9     1673.03     1716.62    283.45 o 
  10   9  -9      922.34     1143.77    251.69 o 
   1  10  -9    12826.71    12261.86    555.93 o 
   3  10  -9     6823.87     7070.66    299.82 o 
   5  10  -9      575.47      457.71    111.82 o 
   7  10  -9     2844.35     2854.73    287.11 o 
   9  10  -9     2979.88     2790.37    372.33 o 
   2  11  -9    21590.89    22403.06    880.78 o 
   4  11  -9    14145.32    14443.69    588.59 o 
   6  11  -9     3617.49     3391.93    306.26 o 
   8  11  -9       69.79      130.60    146.57 o 
  10  11  -9     1445.86     1850.68    403.13 o 
   1  12  -9    10010.92     9999.05    518.32 o 
   3  12  -9     3489.55     3376.15    247.32 o 
   5  12  -9      378.99      265.30    120.91 o 
   7  12  -9     4637.31     4427.66    370.44 o 
   9  12  -9     2559.57     2548.23    354.98 o 
   2  13  -9     9359.65     9413.51    517.56 o 
   4  13  -9    15871.99    16053.83    653.95 o 
   6  13  -9     3340.74     3080.61    313.40 o 
   8  13  -9       48.03      -55.45    181.52 o 
  10  13  -9      767.34      550.30    215.54 o 
   1  14  -9     2922.31     2789.75    346.92 o 
   3  14  -9     1467.39     1797.18    193.28 o 
   5  14  -9      499.42      264.65    151.25 o 
   7  14  -9      643.05      608.56    168.33 o 
   9  14  -9      399.45      218.46    184.88 o 
   2  15  -9     1585.76     1721.83    233.75 o 
   4  15  -9     1197.25     1299.34    212.95 o 
   6  15  -9       30.50       70.71    111.79 o 
   8  15  -9       15.68      138.22    134.39 o 
   1  16  -9       76.24      140.98    226.99 o 
   3  16  -9       44.57       33.55    131.87 o 
   5  16  -9     1010.29     1215.49    227.18 o 
   7  16  -9      813.29     1008.91    208.13 o 
   9  16  -9       73.35     -300.15    254.44 o 
   2  17  -9     2884.33     2917.55    283.59 o 
   4  17  -9     3296.52     3294.84    332.37 o 
   6  17  -9     1127.04     1309.83    234.76 o 
   8  17  -9       32.33     -162.33    197.66 o 
   1  18  -9     4450.89     4404.03    468.71 o 
   3  18  -9      243.25      340.28    131.69 o 
   5  18  -9     1436.78     1333.55    233.69 o 
   7  18  -9     1644.38     1848.02    321.49 o 
   2  19  -9     3041.53     3517.16    884.81 o 
   4  19  -9     5553.34     5559.08    452.04 o 
   6  19  -9     1154.08     1266.17    251.06 o 
   1  20  -9     2840.11     2908.32    585.02 o 
   3  20  -9      226.93      176.99    151.67 o 
   5  20  -9      368.24      266.50    133.27 o 
   7  20  -9     1055.58      923.22    231.53 o 
   2  21  -9      935.33      572.41    450.65 o 
   4  21  -9      953.54     1405.37    233.71 o 
   6  21  -9      260.75      543.73    184.65 o 
   1  22  -9      188.75      205.83    199.85 o 
   3  22  -9      251.17      359.38    187.47 o 
   5  22  -9       48.69      307.93    161.60 o 
   2  23  -9      122.76      112.67    186.38 o 
   4  23  -9       61.46      -60.81    130.46 o 
   2   0  -8    30523.00    31054.95   1996.27 o 
   4   0  -8     5546.82     5813.50    304.03 o 
   6   0  -8    16575.17    16261.65    923.52 o 
   8   0  -8     8720.56     8136.66    962.13 o 
  10   0  -8     2138.47     2152.19    362.03 o 
  12   0  -8      213.34      300.68    287.05 o 
   1   1  -8     8002.90     7868.92    346.79 o 
   3   1  -8    24470.84    23360.89    471.46 o 
   5   1  -8    22838.28    22146.20    441.56 o 
   7   1  -8     3500.64     3221.39    229.09 o 
   9   1  -8     2672.97     2466.55    258.91 o 
  11   1  -8     1952.19     2092.52    410.32 o 
   0   2  -8    17470.31    17446.20    935.69 o 
   2   2  -8    11869.29    11967.21    381.13 o 
   4   2  -8     1851.11     1830.08    119.23 o 
   6   2  -8     2505.51     2242.27    154.52 o 
   8   2  -8     7327.65     7184.82    416.27 o 
  10   2  -8      874.44      610.90    200.36 o 
  12   2  -8       56.76       14.38    195.72 o 
   1   3  -8     1955.65     2124.86    250.32 o 
   3   3  -8     1445.66     1244.33    117.57 o 
   5   3  -8     1517.05     1425.68    107.40 o 
   7   3  -8       16.49      -25.48     81.90 o 
   9   3  -8        8.15        2.21     92.54 o 
  11   3  -8      268.25      580.55    196.03 o 
   0   4  -8      924.10     1141.87    272.27 o 
   2   4  -8     2793.03     3174.31    229.26 o 
   4   4  -8      158.79       36.08     64.59 o 
   6   4  -8      981.73      985.91     96.75 o 
   8   4  -8      128.85      110.12     89.29 o 
  10   4  -8      156.16       48.66    109.84 o 
  12   4  -8       30.12      170.24    597.72 o 
   1   5  -8    19419.05    21400.88    626.65 o 
   3   5  -8    33047.57    34181.06    748.56 o 
   5   5  -8     4868.51     4759.20    250.09 o 
   7   5  -8      346.54      421.41     81.57 o 
   9   5  -8     2077.65     2288.44    267.89 o 
  11   5  -8      445.37      496.09    293.49 o 
   0   6  -8    28052.80    27201.33   1215.27 o 
   2   6  -8    12999.45    13072.72    443.60 o 
   4   6  -8     1614.52     1514.26    166.51 o 
   6   6  -8    10530.19     9882.12    340.90 o 
   8   6  -8     8157.48     8029.56    458.94 o 
  10   6  -8      903.61      447.12    133.90 o 
   1   7  -8    20018.39    19616.87    539.22 o 
   3   7  -8    35187.71    34508.54    677.21 o 
   5   7  -8    19563.36    19051.29    577.64 o 
   7   7  -8      805.00      702.06    106.25 o 
   9   7  -8     4187.61     4154.64    356.58 o 
  11   7  -8     2131.48     2059.49    282.53 o 
   0   8  -8    16592.46    17307.59   1010.53 o 
   2   8  -8    24515.73    24140.82    624.94 o 
   4   8  -8     1085.82     1043.05    120.06 o 
   6   8  -8    12460.10    12171.04    446.07 o 
   8   8  -8     9942.25     9608.73    511.26 o 
  10   8  -8     1443.92     1458.96    242.12 o 
   1   9  -8     5883.48     5491.21    206.52 o 
   3   9  -8    34581.41    33582.56    595.42 o 
   5   9  -8    15097.87    14905.65    472.12 o 
   7   9  -8      863.77      546.07    114.72 o 
   9   9  -8     1597.12     1883.07    247.70 o 
  11   9  -8     1071.47      967.64    258.12 o 
   0  10  -8     3904.98     4056.45    522.13 o 
   2  10  -8     1531.46     1806.44    186.32 o 
   4  10  -8       12.59       49.26     78.76 o 
   6  10  -8     4149.52     4283.49    276.80 o 
   8  10  -8     2704.94     2342.32    322.65 o 
  10  10  -8      401.50      118.49    147.50 o 
   1  11  -8       97.84      111.93     88.05 o 
   3  11  -8     2280.17     2344.24    201.17 o 
   5  11  -8      556.96      425.70    147.92 o 
   7  11  -8      822.87      537.08    244.35 o 
   9  11  -8       62.80      -55.51    180.01 o 
   0  12  -8      389.20      369.94    215.70 o 
   2  12  -8     3621.36     3790.89    249.27 o 
   4  12  -8      319.39      271.97    109.58 o 
   6  12  -8       52.41       83.57    106.72 o 
   8  12  -8      725.19      607.30    161.59 o 
  10  12  -8      111.63      128.70    124.61 o 
   1  13  -8      918.48      549.09    135.47 o 
   3  13  -8     3486.67     3644.44    251.54 o 
   5  13  -8     5599.13     5742.32    400.78 o 
   7  13  -8      815.59      804.38    162.94 o 
   9  13  -8      312.95       83.72    143.08 o 
   0  14  -8    11926.77    11367.39    937.75 o 
   2  14  -8     6897.37     6583.08    345.10 o 
   4  14  -8       36.88      108.05    121.66 o 
   6  14  -8     4181.59     4495.95    380.49 o 
   8  14  -8     1689.65     2412.68    295.33 o 
  10  14  -8      297.59      123.64    156.24 o 
   1  15  -8     1882.71     2310.55    290.17 o 
   3  15  -8    14655.50    15130.55    533.69 o 
   5  15  -8     9246.45    10023.05    554.35 o 
   7  15  -8      732.64      488.29    144.79 o 
   9  15  -8      451.59      379.48    165.57 o 
   0  16  -8     3966.08     3577.75    560.43 o 
   2  16  -8     2925.04     3009.47    247.06 o 
   4  16  -8      679.41      467.93    141.44 o 
   6  16  -8     1646.69     1683.05    255.88 o 
   8  16  -8     1935.53     1651.92    269.20 o 
   1  17  -8      229.77       54.27     99.37 o 
   3  17  -8     5316.54     5487.69    409.28 o 
   5  17  -8     2928.67     3139.64    330.06 o 
   7  17  -8       96.06       86.74    133.86 o 
   0  18  -8      789.04      677.03    282.66 o 
   2  18  -8      454.59      380.37    170.87 o 
   4  18  -8      330.61      314.08    149.49 o 
   6  18  -8        6.44        4.71    185.65 o 
   8  18  -8      279.34       64.36    150.47 o 
   1  19  -8       46.85     -147.61    123.07 o 
   3  19  -8      409.27      513.71    164.22 o 
   5  19  -8      157.99      146.98    136.12 o 
   7  19  -8       41.55       70.36    148.99 o 
   0  20  -8     1549.75     1791.22    443.73 o 
   2  20  -8      279.18      489.53    253.70 o 
   4  20  -8      256.38      177.66    148.87 o 
   6  20  -8     1163.09     1145.50    210.62 o 
   1  21  -8      119.45      221.15    241.63 o 
   3  21  -8     1766.03     1801.81    266.43 o 
   5  21  -8     1323.79     1025.96    222.84 o 
   2  22  -8     1428.68     1333.26    334.73 o 
   4  22  -8       20.28     -170.09    188.78 o 
   1  23  -8      369.13      513.36    232.20 o 
   3  23  -8     1532.46     1327.14    363.15 o 
   2  24  -8      890.09     1101.32    331.44 o 
   2   1  -7     7148.20     7169.68    279.95 o 
   4   1  -7     7917.66     7239.85    229.40 o 
   6   1  -7     3587.65     3275.97    243.72 o 
   8   1  -7      444.45      344.18    106.39 o 
  10   1  -7      295.63      275.20    202.16 o 
  12   1  -7      298.46      276.08    222.03 o 
   1   2  -7    20273.93    19991.46    515.99 o 
   3   2  -7     1773.20     1847.67    134.81 o 
   5   2  -7     6803.01     6484.28    232.69 o 
   7   2  -7    11108.04    10625.76    463.75 o 
   9   2  -7     3409.59     3712.48    310.00 o 
  11   2  -7      228.47      270.52    147.02 o 
   2   3  -7    56234.98    57450.50    855.86 o 
   4   3  -7    34729.86    32252.91    445.02 o 
   6   3  -7     8433.12     8018.99    331.90 o 
   8   3  -7      147.22      109.57    135.35 o 
  10   3  -7     2643.23     3191.93    373.89 o 
  12   3  -7     1203.32     1375.16    363.69 o 
   1   4  -7    54944.80    56292.51    940.32 o 
   3   4  -7     2950.98     3122.46    176.36 o 
   5   4  -7     5230.08     4561.35    168.75 o 
   7   4  -7    15602.57    15225.50    453.03 o 
   9   4  -7    10410.29    10262.87    629.08 o 
  11   4  -7      413.83      208.62    164.30 o 
   2   5  -7    11508.41    11172.23    374.67 o 
   4   5  -7    26909.17    26492.30    478.06 o 
   6   5  -7    10205.49     9640.08    324.43 o 
   8   5  -7      915.47      934.78    149.44 o 
  10   5  -7     3118.90     3535.73    400.14 o 
  12   5  -7     1304.12     1108.72    255.60 o 
   1   6  -7    35897.82    36345.57    531.26 o 
   3   6  -7     4295.45     4261.85    212.49 o 
   5   6  -7     4380.80     4288.38    211.11 o 
   7   6  -7     5773.47     5926.58    270.61 o 
   9   6  -7     5137.98     4379.14    419.54 o 
  11   6  -7      171.78      314.04    185.81 o 
   2   7  -7     3763.89     3985.09    183.44 o 
   4   7  -7     1929.17     1607.24    145.39 o 
   6   7  -7      156.44      136.18     81.06 o 
   8   7  -7      119.32       87.12    124.31 o 
  10   7  -7      234.97       98.20    135.22 o 
   1   8  -7    18659.31    18608.88    593.77 o 
   3   8  -7     2285.82     2174.92    156.11 o 
   5   8  -7      527.84      555.49    105.57 o 
   7   8  -7       34.98       41.18     72.47 o 
   9   8  -7      221.23      321.81    139.11 o 
  11   8  -7        6.54      -88.39    150.48 o 
   2   9  -7     8505.62     8719.28    335.42 o 
   4   9  -7     5587.27     5537.22    271.72 o 
   6   9  -7     4426.42     4339.84    272.52 o 
   8   9  -7      849.82      979.49    186.15 o 
  10   9  -7     1097.92     1556.27    242.97 o 
   1  10  -7    24682.10    23052.76    694.63 o 
   3  10  -7     8674.40     8729.65    261.81 o 
   5  10  -7     6177.83     6545.72    313.59 o 
   7  10  -7     6826.00     6601.35    359.73 o 
   9  10  -7     4079.22     4419.44    457.02 o 
  11  10  -7      101.36     -125.15    139.20 o 
   2  11  -7    27968.72    28851.41    639.00 o 
   4  11  -7    24657.67    24273.51    545.70 o 
   6  11  -7     1247.57     1459.63    216.93 o 
   8  11  -7      595.00      469.61    144.43 o 
  10  11  -7     1743.98     1704.44    370.45 o 
   1  12  -7    29538.95    29135.34    726.52 o 
   3  12  -7     2020.57     2253.28    192.00 o 
   5  12  -7     2402.45     2439.25    261.94 o 
   7  12  -7     9473.57     9359.04    521.48 o 
   9  12  -7     3208.45     3332.87    408.03 o 
   2  13  -7    11071.48    10630.79    433.57 o 
   4  13  -7     9935.60     9768.65    568.26 o 
   6  13  -7     1332.29      955.33    175.62 o 
   8  13  -7       25.56     -105.12    135.04 o 
  10  13  -7      627.09      638.90    213.80 o 
   1  14  -7     1858.58     1899.38    227.55 o 
   3  14  -7      660.37      570.53    107.07 o 
   5  14  -7      232.00       99.34    123.01 o 
   7  14  -7      322.09      266.30    141.52 o 
   9  14  -7      919.68      615.33    174.62 o 
   2  15  -7      457.62      430.46    102.23 o 
   4  15  -7      478.98      518.44    155.47 o 
   6  15  -7      420.46      321.78    133.38 o 
   8  15  -7      120.82      -19.80    142.19 o 
   1  16  -7     2591.41     2379.04    269.74 o 
   3  16  -7       71.68      232.98    124.63 o 
   5  16  -7     1390.55     1247.51    209.54 o 
   7  16  -7      711.66      525.12    156.99 o 
   9  16  -7      113.89      145.23    177.07 o 
   2  17  -7     3491.24     3577.06    269.62 o 
   4  17  -7     3760.83     4096.23    360.67 o 
   6  17  -7      932.19      749.99    180.33 o 
   8  17  -7      127.11     -176.68    152.79 o 
   1  18  -7     4753.56     4643.69    396.65 o 
   3  18  -7      639.40      500.66    157.44 o 
   5  18  -7      447.99      447.03    168.36 o 
   7  18  -7     2249.68     2300.64    320.50 o 
   2  19  -7      864.17      835.48    169.91 o 
   4  19  -7     4787.40     4477.67    393.91 o 
   6  19  -7     1001.33     1168.41    227.35 o 
   8  19  -7       29.43        0.25    158.43 o 
   1  20  -7     3320.87     2530.73    400.68 o 
   3  20  -7      564.80      638.30    172.34 o 
   5  20  -7       92.91      -82.99    185.77 o 
   7  20  -7     1422.46      864.03    253.49 o 
   2  21  -7     1478.20     1959.39    385.93 o 
   4  21  -7      945.93     1196.77    225.70 o 
   6  21  -7      399.75      168.07    148.80 o 
   1  22  -7       76.03      212.70    182.65 o 
   3  22  -7      325.25      477.37    160.88 o 
   5  22  -7       62.62      325.63    148.40 o 
   2  23  -7       25.65     -162.45    154.67 o 
   4  23  -7      159.13       -6.71    152.08 o 
   1  24  -7      376.66       89.93    311.94 o 
   3  24  -7      219.00      100.34    308.20 o 
   2  25  -7      615.06      424.84    360.49 o 
   2   0  -6    41227.38    43207.62    913.76 o 
   4   0  -6      467.15      618.44    107.83 o 
   6   0  -6    15846.16    14897.15    708.45 o 
   8   0  -6     5375.63     5158.01    479.34 o 
  10   0  -6     5375.34     4947.21    855.62 o 
  12   0  -6       86.96     -200.17    292.44 o 
   1   1  -6    11085.56    11588.65    429.26 o 
   3   1  -6    64229.82    63899.38    648.79 o 
   5   1  -6    43470.89    42967.78    790.30 o 
   7   1  -6     4200.46     4048.59    281.26 o 
   9   1  -6     1806.76     1880.99    227.11 o 
  11   1  -6     2186.76     2791.11    503.66 o 
   0   2  -6    12834.44    11914.72    674.56 o 
   2   2  -6     7501.98     7359.01    232.43 o 
   4   2  -6     5003.64     5181.40    185.98 o 
   6   2  -6      969.39     1065.55    125.56 o 
   8   2  -6    10747.18    10715.42    488.07 o 
  10   2  -6     1986.43     1686.71    256.39 o 
  12   2  -6       14.68      191.25    320.66 o 
   1   3  -6     2946.64     2997.27    165.27 o 
   3   3  -6     1863.45     1746.28    129.53 o 
   5   3  -6     4883.45     4777.47    222.42 o 
   7   3  -6     2449.45     2660.85    186.73 o 
   9   3  -6      148.87      154.21    106.58 o 
  11   3  -6     1112.18     1201.54    245.15 o 
   0   4  -6    19930.31    19274.46    873.24 o 
   2   4  -6     5216.31     5515.50    232.23 o 
   4   4  -6     3537.22     3261.85    173.56 o 
   6   4  -6     2878.42     2855.98    186.53 o 
   8   4  -6      151.66      169.66     90.00 o 
  10   4  -6      375.08      331.21    199.08 o 
  12   4  -6       41.15       60.01    205.88 o 
   1   5  -6     4200.52     3897.95    170.17 o 
   3   5  -6    29947.90    31165.48    641.45 o 
   5   5  -6     9010.44     8711.77    285.19 o 
   7   5  -6      960.19      838.92    108.62 o 
   9   5  -6     1014.84     1206.09    225.20 o 
  11   5  -6      491.69       15.61    154.78 o 
   0   6  -6    85712.28    91135.74   1972.15 o 
   2   6  -6    27583.16    28566.76    440.06 o 
   4   6  -6      535.45      670.56     99.38 o 
   6   6  -6     9879.37     9398.88    341.52 o 
   8   6  -6     6788.14     7312.98    544.35 o 
  10   6  -6      907.49      914.75    217.19 o 
  12   6  -6      186.13      133.80    144.56 o 
   1   7  -6    31261.27    33721.42    730.32 o 
   3   7  -6    48955.80    48712.16    679.21 o 
   5   7  -6    21216.52    20972.71    528.03 o 
   7   7  -6     1194.26     1040.68    145.60 o 
   9   7  -6     2220.11     2527.05    327.65 o 
  11   7  -6     3187.86     3928.78    460.00 o 
   0   8  -6    74424.17    76868.95   1921.87 o 
   2   8  -6    74805.38    75820.92    697.52 o 
   4   8  -6      331.70      392.25     87.15 o 
   6   8  -6    11631.11    11371.09    424.48 o 
   8   8  -6    10533.19     9876.30    488.45 o 
  10   8  -6     1699.83     2064.35    326.44 o 
   1   9  -6    11655.34    11233.03    452.17 o 
   3   9  -6    35101.11    34040.65    568.29 o 
   5   9  -6    19663.18    19090.96    522.10 o 
   7   9  -6       23.85       56.03    101.91 o 
   9   9  -6     1228.44     1426.24    247.82 o 
  11   9  -6     1696.82     1422.55    286.55 o 
   0  10  -6    83096.66    82185.06   2017.64 o 
   2  10  -6     6519.89     6227.65    307.90 o 
   4  10  -6       67.43        1.33     60.46 o 
   6  10  -6     1543.69     1418.88    158.15 o 
   8  10  -6     2882.39     2988.29    257.33 o 
  10  10  -6      488.54      408.32    179.36 o 
   1  11  -6     2299.89     2195.09    218.20 o 
   3  11  -6     7856.08     7424.26    229.99 o 
   5  11  -6       31.02       52.53     75.84 o 
   7  11  -6     1351.74     1283.45    171.55 o 
   9  11  -6      112.57      226.47    159.14 o 
  11  11  -6       20.51      367.17    253.35 o 
   0  12  -6      288.09      242.90     68.47 o 
   2  12  -6      324.17      385.38    105.80 o 
   4  12  -6      391.84      222.85     95.31 o 
   6  12  -6      360.64      242.59    126.91 o 
   8  12  -6     1094.48     1410.74    214.34 o 
  10  12  -6       68.18     -125.62    184.05 o 
   1  13  -6     1745.40     1726.28    124.44 o 
   3  13  -6     5773.05     5974.02    303.17 o 
   5  13  -6     2763.56     2817.31    288.67 o 
   7  13  -6       63.80       68.54    107.26 o 
   9  13  -6      622.82      648.94    274.65 o 
   0  14  -6    18303.63    17784.13    582.48 o 
   2  14  -6     6552.37     6252.00    317.59 o 
   4  14  -6      993.16     1010.99    162.32 o 
   6  14  -6     3364.30     3768.72    335.76 o 
   8  14  -6     2536.63     2861.51    316.27 o 
  10  14  -6      816.11      546.95    209.61 o 
   1  15  -6     3410.33     3542.41    260.38 o 
   3  15  -6     8538.06     8646.66    381.27 o 
   5  15  -6     4440.54     4132.90    349.24 o 
   7  15  -6     1137.66     1095.31    206.02 o 
   9  15  -6     1008.76      814.96    204.62 o 
   0  16  -6    12785.81    12275.49    740.05 o 
   2  16  -6     2265.93     2682.72    225.32 o 
   4  16  -6      715.98      491.32    132.04 o 
   6  16  -6     1183.34     1074.80    206.16 o 
   8  16  -6     3180.48     3458.14    369.19 o 
   1  17  -6      640.89      423.63    120.30 o 
   3  17  -6     5461.14     5821.13    406.04 o 
   5  17  -6     2273.58     2591.58    297.59 o 
   7  17  -6      488.00      298.15    136.98 o 
   9  17  -6       59.45      415.38    213.46 o 
   0  18  -6      190.89      154.11    125.02 o 
   2  18  -6      770.81      826.68    169.95 o 
   4  18  -6      826.35      782.95    183.32 o 
   6  18  -6       15.94       25.12    136.77 o 
   8  18  -6      537.89      249.91    127.85 o 
   1  19  -6      161.28      288.43    122.42 o 
   3  19  -6      732.74      505.61    150.67 o 
   5  19  -6      205.31      165.38    128.89 o 
   7  19  -6       99.67      122.02    146.83 o 
   0  20  -6     1460.73     1314.47    282.33 o 
   2  20  -6      101.79       67.76    104.65 o 
   4  20  -6       30.62      144.67    123.46 o 
   6  20  -6      528.88      406.63    159.33 o 
   1  21  -6      450.78      526.55    255.00 o 
   3  21  -6     2168.53     2623.02    471.72 o 
   5  21  -6      723.07      439.60    136.47 o 
   7  21  -6       26.00       58.53    122.79 o 
   0  22  -6     3224.59     4305.42    825.09 o 
   2  22  -6     1131.16     1389.88    279.82 o 
   4  22  -6      168.36      -23.94    125.15 o 
   6  22  -6      836.26      883.89    208.13 o 
   1  23  -6      854.89      927.88    233.74 o 
   3  23  -6     2109.08     2553.26    374.91 o 
   5  23  -6     1501.50     1673.19    269.43 o 
   0  24  -6     1207.13     1657.90    585.13 o 
   2  24  -6      671.16      845.81    278.11 o 
   4  24  -6       46.12      157.21    202.89 o 
   1  25  -6      111.12       83.61    266.09 o 
   2   1  -5    24268.94    23877.31    317.01 o 
   4   1  -5    17819.86    18552.60    467.82 o 
   6   1  -5     1856.58     1801.08    134.70 o 
   8   1  -5     2097.32     2072.76    272.58 o 
  10   1  -5      685.15      737.56    194.41 o 
  12   1  -5      321.44      455.74    259.02 o 
   1   2  -5    21981.04    23595.42    470.55 o 
   3   2  -5    18668.91    18840.43    300.55 o 
   5   2  -5     4670.77     4368.69    201.77 o 
   7   2  -5    18911.91    18549.42    535.75 o 
   9   2  -5     4623.81     4083.86    319.42 o 
  11   2  -5       96.04      114.20    157.70 o 
   2   3  -5    65077.97    64364.46    644.11 o 
   4   3  -5    63302.41    63563.61    827.39 o 
   6   3  -5     9477.55    10010.49    332.59 o 
   8   3  -5     1738.08     2133.00    222.28 o 
  10   3  -5     5542.62     5995.01    494.39 o 
  12   3  -5     2323.69     2238.85    910.32 o 
   1   4  -5    53163.26    54666.91    471.19 o 
   3   4  -5    10385.14    10469.82    259.25 o 
   5   4  -5     9252.23     8075.86    286.60 o 
   7   4  -5    19009.52    18648.32    489.15 o 
   9   4  -5     5664.05     6111.36    513.58 o 
  11   4  -5      187.38      183.69    149.29 o 
   2   5  -5    37625.35    38521.78    518.02 o 
   4   5  -5    49812.63    48809.31    607.96 o 
   6   5  -5    10582.59    10181.22    343.77 o 
   8   5  -5      881.14      809.69    139.28 o 
  10   5  -5     3377.49     3259.28    382.20 o 
  12   5  -5     1634.98     2091.27    342.66 o 
   1   6  -5    11487.24    11876.45    400.40 o 
   3   6  -5     5886.97     5989.90    235.66 o 
   5   6  -5      532.98      579.39     87.88 o 
   7   6  -5     3514.21     3179.76    272.07 o 
   9   6  -5     3921.22     4203.42    410.50 o 
  11   6  -5      161.79      -10.12    214.85 o 
   2   7  -5     3773.95     3706.90    154.86 o 
   4   7  -5     4021.48     4199.87    156.10 o 
   6   7  -5      614.58      504.64     79.75 o 
   8   7  -5       13.94      -13.30     95.70 o 
  10   7  -5      101.15      198.10    152.44 o 
  12   7  -5      106.01      247.82    151.02 o 
   1   8  -5     1816.65     1684.15    169.72 o 
   3   8  -5      175.11      119.80     60.63 o 
   5   8  -5      252.90      283.00    126.75 o 
   7   8  -5      627.90      601.54    210.51 o 
   9   8  -5      230.76       55.74    146.44 o 
  11   8  -5       14.95      -19.23    176.11 o 
   2   9  -5    20800.66    20949.58    717.31 o 
   4   9  -5    10232.36    10034.79    350.24 o 
   6   9  -5     3319.01     3315.81    261.32 o 
   8   9  -5      332.94      229.40     97.58 o 
  10   9  -5      791.74      436.04    300.20 o 
   1  10  -5    16981.12    17195.79    435.81 o 
   3  10  -5     4386.21     4244.03    187.59 o 
   5  10  -5    11899.30    11269.30    407.19 o 
   7  10  -5     7073.01     6755.84    400.44 o 
   9  10  -5     1747.84     1555.60    274.55 o 
  11  10  -5        1.95       26.91    169.57 o 
   2  11  -5    13583.99    12960.33    536.50 o 
   4  11  -5    33073.09    32483.60    736.90 o 
   6  11  -5     6633.32     6288.26    334.06 o 
   8  11  -5       39.82      117.69    109.83 o 
  10  11  -5     1595.32     1930.87    408.88 o 
   1  12  -5    14710.61    14493.52    370.49 o 
   3  12  -5     1099.97      977.49     86.31 o 
   5  12  -5     2726.57     2457.50    208.56 o 
   7  12  -5    11348.18    11482.75    620.26 o 
   9  12  -5     2125.87     2629.50    456.43 o 
  11  12  -5       74.84       34.65    149.36 o 
   2  13  -5    12936.74    12552.14    368.82 o 
   4  13  -5    13247.19    13437.46    637.05 o 
   6  13  -5     3728.04     3946.86    333.19 o 
   8  13  -5      190.47      116.42    184.74 o 
  10  13  -5      605.68      832.41    371.43 o 
   1  14  -5     3124.48     3110.48    171.06 o 
   3  14  -5      524.96      341.97     81.72 o 
   5  14  -5     1815.84     1372.75    205.92 o 
   7  14  -5     1846.67     2107.83    270.65 o 
   9  14  -5      373.12      524.97    268.18 o 
   2  15  -5      423.07      367.27     71.73 o 
   4  15  -5      436.70      311.06    121.62 o 
   6  15  -5     1062.58      776.25    164.51 o 
   8  15  -5       29.65      -38.02    166.06 o 
  10  15  -5       44.84     -107.59    156.05 o 
   1  16  -5      934.91     1114.58    135.03 o 
   3  16  -5      571.20      481.12    130.79 o 
   5  16  -5       60.58     -172.04    126.97 o 
   7  16  -5      359.71      432.29    163.52 o 
   9  16  -5      269.57      152.27    227.47 o 
   2  17  -5     3784.31     3960.25    271.59 o 
   4  17  -5     4236.66     4401.95    365.26 o 
   6  17  -5     2310.58     2318.21    316.25 o 
   8  17  -5       50.31      -26.59    126.92 o 
   1  18  -5     5970.45     6124.78    354.66 o 
   3  18  -5     1467.45     1037.08    194.15 o 
   5  18  -5      834.30      937.79    193.24 o 
   7  18  -5     2750.12     3278.24    356.04 o 
   9  18  -5      688.27      755.28    204.56 o 
   2  19  -5     3765.30     4064.95    346.06 o 
   4  19  -5     9689.07    10041.19    568.69 o 
   6  19  -5     1814.51     1685.56    289.06 o 
   8  19  -5       51.82       48.17    139.12 o 
   1  20  -5     3579.84     4069.22    413.21 o 
   3  20  -5      863.39      882.91    195.01 o 
   5  20  -5      134.20      236.89    131.43 o 
   7  20  -5     1632.99     1369.77    243.57 o 
   2  21  -5     1323.90     1407.96    401.71 o 
   4  21  -5     1650.65     1273.98    225.36 o 
   6  21  -5      661.25      397.91    166.40 o 
   1  22  -5      229.71      315.24    166.43 o 
   3  22  -5      615.07      465.20    142.11 o 
   5  22  -5      131.73     -152.60    162.56 o 
   2  23  -5      168.15      420.03    210.64 o 
   4  23  -5       47.70     -128.78    163.67 o 
   1  24  -5      432.58      648.76    253.61 o 
   3  24  -5       99.32      546.02    451.93 o 
   2  25  -5      782.85      689.18    460.02 o 
   2   0  -4    23621.39    24536.02    431.83 o 
   4   0  -4     6714.44     7203.10    232.48 o 
   6   0  -4    21950.84    21917.02    643.32 o 
   8   0  -4    26528.70    25253.60   1054.98 o 
  10   0  -4     7814.57     8007.99    655.01 o 
  12   0  -4       75.72      110.22    248.00 o 
   1   1  -4     8687.01     9308.95    235.47 o 
   3   1  -4    45858.85    45998.64    512.09 o 
   5   1  -4    29444.30    28379.24    474.92 o 
   7   1  -4     1718.09     1409.74     99.89 o 
   9   1  -4     6654.95     6335.12    393.47 o 
  11   1  -4     3829.30     4165.56    570.87 o 
   0   2  -4    60247.63    62649.45   1242.49 o 
   2   2  -4     1605.37     1562.13     88.83 o 
   4   2  -4      824.05      933.24     88.16 o 
   6   2  -4     8231.38     7735.03    347.20 o 
   8   2  -4    10978.05    10558.75    471.38 o 
  10   2  -4     2692.56     1929.13    411.37 o 
  12   2  -4        0.21      267.37    194.43 o 
   1   3  -4    46816.29    48655.91    520.02 o 
   3   3  -4    21127.05    21948.92    416.25 o 
   5   3  -4     3639.22     3558.34    220.35 o 
   7   3  -4      458.53      580.06    164.21 o 
   9   3  -4      121.75      107.20    129.35 o 
  11   3  -4      704.05      592.47    193.98 o 
   0   4  -4   196920.44   199711.42   1731.74 o 
   2   4  -4     1596.09     1467.52    104.24 o 
   4   4  -4      244.52      200.78     86.62 o 
   6   4  -4     1104.92     1077.12    136.69 o 
   8   4  -4      298.81      250.40     91.05 o 
  10   4  -4       94.67      -72.60    131.35 o 
  12   4  -4       50.24      231.87    159.59 o 
   1   5  -4    26316.35    26957.27    542.74 o 
   3   5  -4     7421.35     7356.07    248.04 o 
   5   5  -4     5194.49     5309.73    258.31 o 
   7   5  -4      489.45      333.90    102.90 o 
   9   5  -4     1376.43     1473.25    251.30 o 
  11   5  -4     1187.40     1277.04    257.35 o 
   0   6  -4   119485.62   117651.99   1751.70 o 
   2   6  -4    50214.22    52056.17    550.01 o 
   4   6  -4     1040.62     1058.75     99.89 o 
   6   6  -4    13425.23    13074.25    519.73 o 
   8   6  -4    11240.65    10894.26    610.84 o 
  10   6  -4      451.38      136.12    157.78 o 
  12   6  -4      123.22       29.04    210.82 o 
   1   7  -4    32088.90    33367.36    448.88 o 
   3   7  -4    60819.01    60781.38    588.62 o 
   5   7  -4    16735.69    15865.04    589.37 o 
   7   7  -4      675.19      463.90    148.88 o 
   9   7  -4     1165.04     1091.59    224.47 o 
  11   7  -4     2749.82     3187.84    398.89 o 
   0   8  -4    65532.10    66388.91   2229.33 o 
   2   8  -4    51150.36    52729.00    574.98 o 
   4   8  -4     3611.80     3266.08    221.94 o 
   6   8  -4    15860.19    13598.17    601.71 o 
   8   8  -4     9591.92     9160.05    568.42 o 
  10   8  -4     1034.30      778.57    215.01 o 
  12   8  -4       67.60      544.13    298.57 o 
   1   9  -4     4435.58     4899.76    202.76 o 
   3   9  -4    17544.55    16149.18    320.08 o 
   5   9  -4    24477.50    22375.74    465.87 o 
   7   9  -4     1280.37     1138.25    246.91 o 
   9   9  -4      172.19       92.64    115.22 o 
  11   9  -4     1551.03     1787.65    316.07 o 
   0  10  -4    23257.49    25103.28   1080.13 o 
   2  10  -4     6930.54     6912.50    264.19 o 
   4  10  -4      526.48      308.52     82.23 o 
   6  10  -4     2364.12     2009.62    258.76 o 
   8  10  -4     2077.00     2444.00    306.25 o 
  10  10  -4      918.57     1034.69    241.66 o 
   1  11  -4      796.20      942.71    109.07 o 
   3  11  -4     2207.97     2033.86    102.64 o 
   5  11  -4     1044.00      998.23    142.35 o 
   7  11  -4      416.50      383.23    154.58 o 
   9  11  -4       42.31       -7.35    152.85 o 
  11  11  -4        2.84       -2.28    152.23 o 
   0  12  -4     6159.56     6520.13    357.01 o 
   2  12  -4      501.86      466.22     85.10 o 
   4  12  -4     1111.81      940.57    112.03 o 
   6  12  -4      274.50      216.17    107.14 o 
   8  12  -4      791.22      927.81    197.82 o 
  10  12  -4       18.89      -25.75    184.55 o 
   1  13  -4      284.93      197.88     67.43 o 
   3  13  -4     5726.48     5557.23    208.94 o 
   5  13  -4     6493.20     6114.87    316.40 o 
   7  13  -4        7.50      -69.50    143.57 o 
   9  13  -4      725.87      975.90    290.94 o 
  11  13  -4      682.34      988.12    315.16 o 
   0  14  -4     9606.80     9815.64    426.07 o 
   2  14  -4     5087.04     4678.81    210.02 o 
   4  14  -4       14.86       85.13    107.01 o 
   6  14  -4     5019.39     4782.52    437.12 o 
   8  14  -4     4832.16     4115.72    450.99 o 
  10  14  -4     1290.23     1162.90    331.32 o 
   1  15  -4     1374.41     1442.63    124.19 o 
   3  15  -4    11902.35    12484.37    376.47 o 
   5  15  -4     6772.15     6061.55    417.21 o 
   7  15  -4      965.05      800.22    168.54 o 
   9  15  -4      726.10      723.03    171.51 o 
   0  16  -4    18254.45    18251.53    630.06 o 
   2  16  -4     5753.49     5633.20    244.46 o 
   4  16  -4      180.74      212.54    108.89 o 
   6  16  -4     7680.34     7875.81    515.13 o 
   8  16  -4     3384.61     3435.53    364.09 o 
  10  16  -4      626.37      436.97    186.86 o 
   1  17  -4     1024.15      930.20    112.65 o 
   3  17  -4     4342.30     4222.75    337.56 o 
   5  17  -4     2066.41     2008.37    263.29 o 
   7  17  -4      210.35      160.15    137.16 o 
   9  17  -4      107.36      220.83    249.13 o 
   0  18  -4      717.04      701.77    256.90 o 
   2  18  -4      759.73      594.15    169.81 o 
   4  18  -4       35.32       15.89    108.06 o 
   6  18  -4      265.95      257.68    182.48 o 
   8  18  -4      782.68      668.89    306.60 o 
   1  19  -4        2.18      -83.95     82.27 o 
   3  19  -4      647.25      666.11    170.14 o 
   5  19  -4      412.66      430.63    128.11 o 
   7  19  -4       70.47       65.64    123.93 o 
   0  20  -4      921.37      902.00    255.90 o 
   2  20  -4      358.18      267.82    104.00 o 
   4  20  -4       92.67      185.35    122.17 o 
   6  20  -4      768.77      704.19    223.31 o 
   8  20  -4      254.26      115.20    197.06 o 
   1  21  -4      996.09      834.07    188.98 o 
   3  21  -4     5007.40     5377.63    414.02 o 
   5  21  -4     1492.50     1450.91    240.62 o 
   7  21  -4       84.60       36.05    143.51 o 
   0  22  -4     3464.55     4819.30    849.05 o 
   2  22  -4     2008.94     1974.93    272.47 o 
   4  22  -4       88.74      252.84    165.06 o 
   6  22  -4      966.00      709.44    185.77 o 
   1  23  -4      464.43      602.17    200.09 o 
   3  23  -4     1455.64     1283.58    283.61 o 
   5  23  -4     1996.84     2041.59    358.96 o 
   0  24  -4     1900.27     1917.20    586.53 o 
   2  24  -4     1017.90      745.83    314.03 o 
   4  24  -4        5.51     -185.77    179.61 o 
   1  25  -4      188.19      134.16    197.85 o 
   3  25  -4      580.50      598.55    264.16 o 
   0  26  -4       10.64     -252.20    283.51 o 
   2   1  -3    28262.74    28325.58    345.40 o 
   4   1  -3     6514.90     6134.15    254.07 o 
   6   1  -3      932.79     1025.01    133.76 o 
   8   1  -3      123.85      145.92    100.09 o 
  10   1  -3      656.46      743.90    184.17 o 
  12   1  -3      346.04      101.46    196.78 o 
   1   2  -3    94051.38    97002.03    658.13 o 
   3   2  -3     7551.20     8067.50    256.00 o 
   5   2  -3      715.62      882.16    113.52 o 
   7   2  -3    18106.86    16931.26    549.12 o 
   9   2  -3     7149.37     6978.83    406.51 o 
  11   2  -3      488.61      443.72    203.00 o 
   2   3  -3     8613.91     8463.05    164.94 o 
   4   3  -3    52431.76    51105.39    711.84 o 
   6   3  -3    19099.54    18535.73    627.88 o 
   8   3  -3      450.96      376.52    110.47 o 
  10   3  -3     4942.07     5301.29    469.35 o 
  12   3  -3     2313.92     2644.24    478.94 o 
   1   4  -3   263242.78   268649.56   2094.09 o 
   3   4  -3     7412.12     7589.79    186.30 o 
   5   4  -3    14368.86    14035.64    408.17 o 
   7   4  -3    19807.90    18494.01    561.41 o 
   9   4  -3     7090.07     6421.91    481.03 o 
  11   4  -3      315.40      300.89    141.10 o 
   2   5  -3    92686.34    93305.16    807.58 o 
   4   5  -3    56940.96    56073.93    900.37 o 
   6   5  -3    11379.19    11504.03    421.88 o 
   8   5  -3        0.85      -46.79     69.46 o 
  10   5  -3     2673.66     2581.16    336.40 o 
  12   5  -3     1638.69     1496.69    282.48 o 
   1   6  -3    56511.74    55078.19    513.05 o 
   3   6  -3     7785.48     7313.86    231.29 o 
   5   6  -3     4082.20     3721.26    198.47 o 
   7   6  -3     3962.23     3999.92    251.30 o 
   9   6  -3     4100.26     3674.38    378.33 o 
  11   6  -3      277.68      619.05    265.41 o 
   2   7  -3     5949.12     5445.97    189.34 o 
   4   7  -3    11701.04    11657.56    298.98 o 
   6   7  -3     1527.20     1458.43    132.72 o 
   8   7  -3      250.27      133.12    127.13 o 
  10   7  -3      278.02      -50.95    147.22 o 
  12   7  -3      178.84       62.87    151.77 o 
   1   8  -3     1583.94     1800.20    124.92 o 
   3   8  -3     1821.11     2049.17    215.06 o 
   5   8  -3     4362.52     4058.36    309.64 o 
   7   8  -3      485.52      345.99    135.16 o 
   9   8  -3      326.63     -126.59    170.06 o 
  11   8  -3       14.45       12.47    180.77 o 
   2   9  -3    13152.92    12922.80    523.59 o 
   4   9  -3    15424.12    15361.50    535.94 o 
   6   9  -3     1372.67     1065.39    235.18 o 
   8   9  -3      172.08      107.52    133.81 o 
  10   9  -3     1024.74      997.81    224.74 o 
  12   9  -3      470.50      442.16    190.37 o 
   1  10  -3    46024.21    46431.58    616.61 o 
   3  10  -3      970.30      844.66     97.55 o 
   5  10  -3     9846.25     9522.40    474.88 o 
   7  10  -3     8524.89     8095.41    514.82 o 
   9  10  -3     3110.47     3031.85    455.87 o 
  11  10  -3       28.09      270.73    173.94 o 
   2  11  -3    11120.24    10566.50    210.90 o 
   4  11  -3    21110.28    20297.02    628.08 o 
   6  11  -3     7333.26     7277.52    456.63 o 
   8  11  -3      342.74      194.14    145.71 o 
  10  11  -3     2611.96     3299.82    395.07 o 
   1  12  -3    47829.54    47794.30    859.97 o 
   3  12  -3     3758.50     3652.48    173.20 o 
   5  12  -3     2721.13     2508.26    225.09 o 
   7  12  -3    10432.43    10214.64    582.36 o 
   9  12  -3     4492.98     4597.07    444.50 o 
  11  12  -3      112.67      222.79    363.30 o 
   2  13  -3     8567.06     8135.60    213.92 o 
   4  13  -3     9437.33     9035.33    460.44 o 
   6  13  -3     2930.31     2319.50    268.32 o 
   8  13  -3       39.89       79.33    274.61 o 
  10  13  -3     1044.89      947.17    295.31 o 
   1  14  -3     9522.29    10036.71    320.01 o 
   3  14  -3     1412.01     1355.02    102.80 o 
   5  14  -3     1187.85     1205.31    268.64 o 
   7  14  -3     2092.66     1623.46    326.45 o 
   9  14  -3      853.88      589.14    413.90 o 
   2  15  -3       37.71       47.10     55.44 o 
   4  15  -3      124.25      168.07    106.07 o 
   6  15  -3     1288.00     1097.27    229.47 o 
   8  15  -3      304.12      108.45    190.90 o 
  10  15  -3       32.53     -349.88    425.11 o 
   1  16  -3     1069.35      961.39    121.14 o 
   3  16  -3      327.81      180.35     86.43 o 
   5  16  -3      164.68       76.11    120.93 o 
   7  16  -3     1205.22     1187.34    251.33 o 
   9  16  -3      243.42      411.42    200.53 o 
   2  17  -3     2739.82     2891.91    182.35 o 
   4  17  -3     2901.95     2724.20    276.50 o 
   6  17  -3      411.01      422.02    155.81 o 
   8  17  -3      451.56      269.69    203.04 o 
   1  18  -3    12022.48    12100.06    462.11 o 
   3  18  -3      625.75      652.84    137.50 o 
   5  18  -3     1549.54     1278.84    224.96 o 
   7  18  -3     2305.58     1905.58    303.40 o 
   9  18  -3      736.72      243.08    198.76 o 
   2  19  -3     4778.88     4827.65    325.88 o 
   4  19  -3     3367.45     3491.29    330.63 o 
   6  19  -3      939.04      670.85    250.62 o 
   8  19  -3       28.67      151.95    178.45 o 
   1  20  -3     4226.57     4094.18    352.59 o 
   3  20  -3      946.74      967.22    171.26 o 
   5  20  -3      357.87      463.07    156.33 o 
   7  20  -3     1162.76     1844.30    284.67 o 
   2  21  -3     1050.68      988.56    228.44 o 
   4  21  -3     2054.13     2288.24    286.13 o 
   6  21  -3      724.90      995.32    215.87 o 
   1  22  -3      535.99      446.99    156.71 o 
   3  22  -3      192.95       -3.66    126.77 o 
   5  22  -3      230.57      550.61    198.51 o 
   7  22  -3       29.02      255.43    200.53 o 
   2  23  -3      145.74      219.35    151.02 o 
   4  23  -3      196.65      -89.86    167.92 o 
   6  23  -3       67.09     -205.15    226.46 o 
   1  24  -3      227.56      311.02    215.08 o 
   3  24  -3      201.58       70.63    145.91 o 
   5  24  -3      246.58      474.26    235.86 o 
   2  25  -3      393.54      243.56    198.29 o 
   4  25  -3      618.72      246.30    300.08 o 
   1  26  -3      697.29      752.59    708.41 o 
   2   0  -2    27577.94    26920.41    908.03 o 
   4   0  -2     5250.82     4483.84    307.76 o 
   6   0  -2    34667.88    32696.94    999.49 o 
   8   0  -2    16116.93    15722.68    962.15 o 
  10   0  -2     1186.79      899.63    248.86 o 
  12   0  -2       59.36      -97.89    258.53 o 
   1   1  -2     3270.74     3243.93    120.44 o 
   3   1  -2    77587.64    77668.73   1398.61 o 
   5   1  -2    43626.95    42116.91    721.95 o 
   7   1  -2     4660.84     5353.37    313.52 o 
   9   1  -2     4214.63     3896.57    307.82 o 
  11   1  -2     3419.99     4090.39    549.45 o 
   0   2  -2    58015.28    60739.39    979.88 o 
   2   2  -2    29095.89    30689.11    517.25 o 
   4   2  -2    13518.80    12871.81    355.80 o 
   6   2  -2    22972.11    21802.31    572.51 o 
   8   2  -2     6358.87     6405.09    363.98 o 
  10   2  -2     1071.34      794.58    187.16 o 
  12   2  -2       60.83       14.98    219.35 o 
   1   3  -2    40591.33    42162.02    360.27 o 
   3   3  -2    34326.96    33558.72    590.20 o 
   5   3  -2     3917.92     3728.36    215.40 o 
   7   3  -2       32.23     -112.51     78.55 o 
   9   3  -2      799.57     1035.11    209.34 o 
  11   3  -2      727.40      634.83    179.71 o 
   0   4  -2     9306.85    10635.76    334.45 o 
   2   4  -2    12209.92    12712.45    251.16 o 
   4   4  -2     4087.13     4086.49    148.45 o 
   6   4  -2      690.58      690.10     81.45 o 
   8   4  -2      444.86      353.12    103.70 o 
  10   4  -2      475.88      361.74    154.32 o 
  12   4  -2       18.66      218.65    191.24 o 
   1   5  -2    12420.29    12897.50    222.94 o 
   3   5  -2    21459.51    20692.51    524.58 o 
   5   5  -2     8052.38     7629.36    226.79 o 
   7   5  -2      741.27      621.45    114.16 o 
   9   5  -2      525.32      234.42    189.19 o 
  11   5  -2      677.94      807.98    214.50 o 
   0   6  -2      651.74      846.35    185.81 o 
   2   6  -2    17312.54    16959.18    266.47 o 
   4   6  -2     1729.74     1697.89    188.48 o 
   6   6  -2    17330.92    17575.98    458.63 o 
   8   6  -2     9117.54     8998.25    556.13 o 
  10   6  -2      429.99      204.80    142.80 o 
  12   6  -2       62.46       -7.09    185.19 o 
   1   7  -2    13024.26    13040.63    222.88 o 
   3   7  -2    68551.66    67045.07    706.63 o 
   5   7  -2    39988.51    40165.84    942.21 o 
   7   7  -2     2475.79     2289.26    283.47 o 
   9   7  -2      361.22      540.44    184.13 o 
  11   7  -2     5139.07     6304.80    555.59 o 
   0   8  -2    42117.90    42225.62   1182.46 o 
   2   8  -2    22125.29    23135.98    390.53 o 
   4   8  -2     3494.95     3531.00    136.00 o 
   6   8  -2    15454.95    13820.94    611.25 o 
   8   8  -2    11936.26    11776.19    648.30 o 
  10   8  -2      936.61     1125.33    237.80 o 
  12   8  -2      110.74      379.20    178.56 o 
   1   9  -2     6478.67     6808.62    179.13 o 
   3   9  -2    20894.67    20151.46    529.33 o 
   5   9  -2    22249.50    22749.12    847.02 o 
   7   9  -2     2385.53     2386.68    282.91 o 
   9   9  -2     1629.93     1655.78    267.93 o 
  11   9  -2     2980.09     3225.60    407.87 o 
   0  10  -2    14030.69    14897.62    370.64 o 
   2  10  -2     6031.39     5624.07    216.01 o 
   4  10  -2        7.19      -12.17     90.52 o 
   6  10  -2     1245.98     1239.46    198.23 o 
   8  10  -2     2955.05     2845.22    327.57 o 
  10  10  -2     1292.85     1536.05    276.59 o 
   1  11  -2      806.57      832.72     72.21 o 
   3  11  -2     2455.74     2524.70    138.84 o 
   5  11  -2      352.63      305.97    106.44 o 
   7  11  -2      621.33      588.99    158.79 o 
   9  11  -2      449.85      675.32    202.82 o 
  11  11  -2       12.69      204.85    168.16 o 
   0  12  -2     5089.46     5416.17    400.65 o 
   2  12  -2     2418.33     2409.12    157.57 o 
   4  12  -2      885.76     1016.83    145.69 o 
   6  12  -2      970.80      902.68    183.48 o 
   8  12  -2      558.55      747.33    176.40 o 
  10  12  -2       77.80       30.79    161.69 o 
   1  13  -2     2108.56     2087.01    145.47 o 
   3  13  -2    14953.23    15218.29    370.08 o 
   5  13  -2    11477.74    11871.87    552.71 o 
   7  13  -2        9.01     -147.24    120.18 o 
   9  13  -2     1281.63     1594.33    370.23 o 
  11  13  -2      942.39     1300.24    354.59 o 
   0  14  -2    45880.94    47330.22    866.30 o 
   2  14  -2     7881.25     7898.29    285.26 o 
   4  14  -2      416.68      486.79     95.74 o 
   6  14  -2     5273.39     5443.40    415.30 o 
   8  14  -2     4378.02     5578.83    623.93 o 
  10  14  -2      377.24      117.87    158.98 o 
   1  15  -2     2691.70     2778.71    167.18 o 
   3  15  -2    15598.84    15809.93    500.08 o 
   5  15  -2     7402.92     7612.68    518.35 o 
   7  15  -2      618.22      287.03    222.44 o 
   9  15  -2     1661.26     1547.54    369.56 o 
   0  16  -2    20464.45    21589.98    650.13 o 
   2  16  -2     7961.60     7984.80    291.38 o 
   4  16  -2      591.80      475.79    163.41 o 
   6  16  -2     6452.30     6645.84    529.40 o 
   8  16  -2     3123.61     3672.70    536.27 o 
  10  16  -2      258.08      167.00    204.67 o 
   1  17  -2     2274.18     2439.72    171.74 o 
   3  17  -2     4707.37     4385.26    260.42 o 
   5  17  -2     2297.65     2383.84    319.08 o 
   7  17  -2      824.82      888.13    234.48 o 
   9  17  -2      196.07      362.06    258.69 o 
   0  18  -2      405.04      317.05     94.95 o 
   2  18  -2      649.25      482.84     93.13 o 
   4  18  -2       57.07       83.06    103.76 o 
   6  18  -2      447.29      599.02    200.33 o 
   8  18  -2      318.64      421.85    181.83 o 
   1  19  -2      228.33       68.18     64.19 o 
   3  19  -2       57.58       40.24     91.77 o 
   5  19  -2      647.53      353.59    225.08 o 
   7  19  -2       61.05      -79.26    147.17 o 
   0  20  -2     1579.12     1397.06    231.91 o 
   2  20  -2      460.43      325.86     97.16 o 
   4  20  -2      295.98      226.80    126.60 o 
   6  20  -2      376.12      587.10    220.69 o 
   8  20  -2      381.83      443.05    211.99 o 
   1  21  -2      828.15      571.97    149.93 o 
   3  21  -2     1981.85     2403.40    286.28 o 
   5  21  -2      923.70      409.04    249.52 o 
   7  21  -2      100.97     -148.80    176.79 o 
   0  22  -2     2209.55     2439.31    615.97 o 
   2  22  -2     1294.85     1377.99    291.17 o 
   4  22  -2       78.66       83.67    141.57 o 
   6  22  -2      618.28      947.94    346.43 o 
   1  23  -2      250.22       82.34    168.53 o 
   3  23  -2     1852.75     1723.36    292.70 o 
   5  23  -2     3074.60     3487.02    445.83 o 
   0  24  -2      963.32     1902.87    573.90 o 
   2  24  -2      881.87      695.47    179.24 o 
   4  24  -2      119.87      294.69    175.40 o 
   1  25  -2       80.03       15.77    198.55 o 
   3  25  -2      473.06      394.60    159.23 o 
   0  26  -2       34.60     -323.95    324.23 o 
   2  26  -2      136.77       69.85    162.55 o 
   2   1  -1    11616.59    12523.29    201.59 o 
   4   1  -1    12076.94    11640.25    343.53 o 
   6   1  -1      294.61      261.34    100.51 o 
   8   1  -1      255.25      212.94    124.52 o 
  10   1  -1     1296.47     1484.69    196.36 o 
  12   1  -1      386.48      555.40    246.90 o 
   1   2  -1   127391.17   131119.47    845.45 o 
   3   2  -1      256.82      216.63     40.34 o 
   5   2  -1     3734.74     3616.19    216.62 o 
   7   2  -1    26167.40    26882.23    687.22 o 
   9   2  -1     4071.95     4381.50    321.61 o 
  11   2  -1      120.14       50.93    141.87 o 
   2   3  -1    78553.14    78263.59    858.14 o 
   4   3  -1    54965.14    55347.20    619.43 o 
   6   3  -1    10310.05     9738.08    379.09 o 
   8   3  -1      488.82      473.20    119.78 o 
  10   3  -1     4375.41     4594.06    510.20 o 
  12   3  -1     2688.88     3598.32    556.18 o 
   1   4  -1    80759.23    79772.51    769.84 o 
   3   4  -1     4898.19     5246.18    199.35 o 
   5   4  -1    22413.00    23088.86    504.93 o 
   7   4  -1    29233.11    28289.28    686.50 o 
   9   4  -1     7439.75     7024.08    513.78 o 
  11   4  -1      136.50        5.27    217.80 o 
   2   5  -1     6787.20     6923.10    184.15 o 
   4   5  -1    53790.77    51066.16    661.17 o 
   6   5  -1    23127.28    23368.93    547.10 o 
   8   5  -1      726.02      560.47    132.52 o 
  10   5  -1     3613.68     4160.99    430.41 o 
  12   5  -1     2426.16     2666.44    392.55 o 
   1   6  -1    10968.78    11008.46    233.24 o 
   3   6  -1     1770.17     1853.67    101.70 o 
   5   6  -1    16404.59    15792.64    551.82 o 
   7   6  -1     6353.96     5712.43    290.20 o 
   9   6  -1     1793.74     1856.37    283.74 o 
  11   6  -1       85.81      -43.91    133.55 o 
   2   7  -1     4213.08     4177.86    142.73 o 
   4   7  -1     9222.14     9068.93    343.77 o 
   6   7  -1     1250.93     1180.42    196.56 o 
   8   7  -1      301.02       90.34    126.22 o 
  10   7  -1      234.59       68.97    133.92 o 
  12   7  -1      269.58      174.85    234.47 o 
   1   8  -1      509.48      571.06     57.28 o 
   3   8  -1     3738.04     3818.66    224.00 o 
   5   8  -1      242.98      139.49    128.88 o 
   7   8  -1      887.66      831.19    242.80 o 
   9   8  -1      129.64      189.12    174.50 o 
  11   8  -1       53.97      -57.48    149.45 o 
   2   9  -1     8482.33     8481.63    220.37 o 
   4   9  -1    29430.72    30409.64    664.97 o 
   6   9  -1     2271.02     2167.01    262.51 o 
   8   9  -1       47.16       96.67    154.33 o 
  10   9  -1     1592.63     2095.58    324.48 o 
  12   9  -1      583.65      811.53    232.16 o 
   1  10  -1    21539.04    21136.55    416.57 o 
   3  10  -1     1785.41     1931.48    139.01 o 
   5  10  -1     1044.07      785.59    101.05 o 
   7  10  -1     9226.14     8728.77    538.65 o 
   9  10  -1     3950.97     4911.99    464.12 o 
  11  10  -1        4.35      117.84    138.27 o 
   2  11  -1    23770.40    23225.25    408.36 o 
   4  11  -1    32941.31    32658.36    724.16 o 
   6  11  -1     8223.36     8446.66    503.40 o 
   8  11  -1      174.97      114.22    153.09 o 
  10  11  -1     2374.48     3201.38    404.92 o 
   1  12  -1    37009.87    37339.75    564.02 o 
   3  12  -1     6387.75     6033.36    218.10 o 
   5  12  -1     6858.59     6604.04    502.23 o 
   7  12  -1     9264.35     9205.98    564.56 o 
   9  12  -1     2987.25     2731.82    354.96 o 
  11  12  -1      172.12      -75.45    172.79 o 
   2  13  -1     4616.59     4510.48    186.94 o 
   4  13  -1     9412.54     9211.87    425.15 o 
   6  13  -1     3862.57     3667.96    344.81 o 
   8  13  -1      211.65      132.13    118.34 o 
  10  13  -1     1298.08     1265.81    343.89 o 
   1  14  -1     6949.45     6978.55    239.87 o 
   3  14  -1     1495.76     1564.37    144.86 o 
   5  14  -1       36.48      141.86    102.85 o 
   7  14  -1     1948.58     2149.06    288.24 o 
   9  14  -1     1105.86     1488.16    342.15 o 
   2  15  -1        7.08      -38.42     50.65 o 
   4  15  -1      225.93      277.25    103.69 o 
   6  15  -1      224.55      440.62    186.89 o 
   8  15  -1        8.51     -144.41    214.03 o 
  10  15  -1        4.88       38.35    293.85 o 
   1  16  -1     2740.89     2746.09    158.94 o 
   3  16  -1      257.96      292.80     99.94 o 
   5  16  -1      231.32      142.54    123.47 o 
   7  16  -1     1286.22     1447.86    345.03 o 
   9  16  -1       49.31      212.17    417.16 o 
   2  17  -1     3552.19     3730.26    207.26 o 
   4  17  -1     6673.28     6422.50    394.61 o 
   6  17  -1      302.59       68.80    140.31 o 
   8  17  -1      170.43      250.88    187.44 o 
   1  18  -1     8829.05     8566.74    355.62 o 
   3  18  -1      673.93      607.51    107.51 o 
   5  18  -1     1609.19     1595.61    258.94 o 
   7  18  -1     4012.36     4342.50    862.34 o 
   9  18  -1      914.15     1105.83    346.38 o 
   2  19  -1     4199.66     4669.57    276.36 o 
   4  19  -1     2991.50     3263.02    267.38 o 
   6  19  -1     3520.13     3655.27    412.12 o 
   8  19  -1        0.50     -142.37    135.31 o 
   1  20  -1     5039.28     4983.92    329.63 o 
   3  20  -1      460.55      175.72    140.87 o 
   5  20  -1     2884.30     2782.88    369.92 o 
   7  20  -1     1631.55     1637.49    298.10 o 
   2  21  -1      876.10      724.87    164.53 o 
   4  21  -1     2583.44     2366.83    304.86 o 
   6  21  -1      696.17      476.22    215.65 o 
   1  22  -1      251.39      212.67    127.59 o 
   3  22  -1       23.43     -113.04    123.42 o 
   5  22  -1      209.14       50.45    189.08 o 
   7  22  -1       47.88      188.52    251.76 o 
   2  23  -1       88.24       49.44    129.41 o 
   4  23  -1       90.83       98.07    162.22 o 
   6  23  -1        6.17       26.63    225.25 o 
   1  24  -1      304.20      520.83    218.93 o 
   3  24  -1       76.64       76.55    127.22 o 
   5  24  -1       21.23      228.33    192.44 o 
   2  25  -1      678.70      483.40    230.05 o 
   4  25  -1     1313.26     1651.12    322.39 o 
   1  26  -1      997.17     1087.76    261.66 o 
   2   0   0    74083.99    78574.53    859.85 o 
   4   0   0    24358.88    26425.53    785.12 o 
   6   0   0    37313.23    36665.03   1066.16 o 
   8   0   0    20214.94    20921.23   1066.46 o 
  10   0   0     1178.13      929.95    233.57 o 
  12   0   0       19.20       84.73    297.30 o 
   3   1   0    51752.25    48013.08    662.07 o 
   5   1   0    19990.55    19446.88    503.41 o 
   7   1   0     2082.10     1944.32    200.16 o 
   9   1   0     3563.26     3857.17    307.61 o 
  11   1   0     3899.72     5077.04    863.01 o 
   2   2   0   223889.36   221845.78   3246.53 o 
   4   2   0      243.30      358.80     43.09 o 
   6   2   0    20472.61    21111.45    569.00 o 
   8   2   0     9576.96     8636.34    427.02 o 
  10   2   0     1089.97     1340.19    248.28 o 
  12   2   0      124.56     -136.57    384.73 o 
   1   3   0    10362.88    10470.71    189.54 o 
   3   3   0    18655.95    17983.00    290.45 o 
   5   3   0     5308.32     5360.76    178.68 o 
   7   3   0     1247.51      991.31    138.43 o 
   9   3   0      193.88      104.80     91.62 o 
  11   3   0      300.49      500.67    168.72 o 
   0   4   0      134.72       89.42     44.86 o 
   2   4   0     2981.32     3124.59    186.36 o 
   4   4   0     1003.17     1111.06     86.81 o 
   6   4   0      105.52       20.65     68.93 o 
   8   4   0      717.87      689.41    135.21 o 
  10   4   0      883.97      670.90    175.56 o 
  12   4   0       13.41     -122.51    196.46 o 
   1   5   0     4500.15     5027.40    214.81 o 
   3   5   0     9487.60     9502.96    301.71 o 
   5   5   0      690.08      395.19     65.10 o 
   7   5   0      145.20       62.25     54.65 o 
   9   5   0     3530.91     3412.74    366.28 o 
  11   5   0     1104.81     1891.25    310.95 o 
   0   6   0    69553.44    71793.97   1259.24 o 
   2   6   0     5365.42     5564.80    182.97 o 
   4   6   0     2579.54     2644.05    187.32 o 
   6   6   0     8229.25     8212.04    305.17 o 
   8   6   0    15107.26    15799.46    744.18 o 
  10   6   0     2194.38     1991.34    304.28 o 
  12   6   0       20.71      -64.31    174.35 o 
   1   7   0      115.54      115.39     44.40 o 
   3   7   0    17733.34    16477.05    391.18 o 
   5   7   0    28292.14    28605.89    648.78 o 
   7   7   0     6310.96     6221.74    519.47 o 
   9   7   0       56.43      -46.21    128.14 o 
  11   7   0     7143.52     8479.13    648.72 o 
   0   8   0    30211.26    28816.84    600.53 o 
   2   8   0    25079.18    24365.45    294.58 o 
   4   8   0      721.69      689.47     95.77 o 
   6   8   0     7561.30     7613.39    363.81 o 
   8   8   0    15541.05    16154.05    864.96 o 
  10   8   0     1766.06     2209.16    448.44 o 
  12   8   0       15.38       -5.14    184.76 o 
   1   9   0     4944.75     4786.37    176.41 o 
   3   9   0    23443.68    23077.47    453.36 o 
   5   9   0    20464.13    20047.04    826.76 o 
   7   9   0     3060.86     3475.36    345.85 o 
   9   9   0      266.74      194.40    178.40 o 
  11   9   0     1592.08     2041.35    340.08 o 
   0  10   0    10821.20    10877.36    372.16 o 
   2  10   0     5896.05     6035.66    197.19 o 
   4  10   0        7.43       53.23     77.72 o 
   6  10   0     1277.64     1377.42    176.00 o 
   8  10   0     1555.79     1354.60    240.25 o 
  10  10   0     3076.30     3426.35    407.14 o 
   1  11   0      476.59      515.16     68.11 o 
   3  11   0       82.43      162.37     41.90 o 
   5  11   0      898.65      858.01    140.48 o 
   7  11   0      466.51      356.08    150.46 o 
   9  11   0        4.41      -74.76    134.24 o 
  11  11   0        6.26      -41.87    325.05 o 
   0  12   0     1218.40     1122.46    192.23 o 
   2  12   0      922.68      856.83     82.48 o 
   4  12   0     1134.25     1166.36    135.06 o 
   6  12   0      211.32       52.29     87.73 o 
   8  12   0      280.52      288.29    145.58 o 
  10  12   0       16.48      203.12    140.85 o 
   1  13   0     1870.26     1895.97    127.20 o 
   3  13   0    14122.90    13719.00    311.88 o 
   5  13   0     6371.04     6331.66    439.92 o 
   7  13   0      134.69      119.75    109.66 o 
   9  13   0      725.07      887.35    211.95 o 
  11  13   0      462.47      160.85    283.38 o 
   0  14   0    65072.03    63644.91   1435.75 o 
   2  14   0    10337.25    10229.85    291.27 o 
   4  14   0     1916.20     1885.93    179.98 o 
   6  14   0     5935.56     6398.00    392.63 o 
   8  14   0     2594.63     2784.07    347.08 o 
  10  14   0      325.00      315.32    223.23 o 
   1  15   0     1280.98     1346.74    109.88 o 
   3  15   0    16158.46    16127.85    439.65 o 
   5  15   0     7801.13     8330.02    526.43 o 
   7  15   0      424.27      276.48    220.79 o 
   9  15   0      752.09      418.92    471.80 o 
   0  16   0    24380.55    24196.67    628.30 o 
   2  16   0    11958.68    11840.27    335.68 o 
   4  16   0      299.76      297.92     94.46 o 
   6  16   0     6789.78     7356.60    664.06 o 
   8  16   0     3664.26     3126.78    486.16 o 
  10  16   0      782.01      706.89    277.90 o 
   1  17   0     4835.67     4547.03    218.15 o 
   3  17   0     7890.28     7870.42    328.06 o 
   5  17   0     1810.51     1580.27    222.35 o 
   7  17   0      830.11      706.69    255.13 o 
   9  17   0      153.82      159.62    224.59 o 
   0  18   0     4278.69     4263.84    284.39 o 
   2  18   0     3196.92     3213.83    211.43 o 
   4  18   0       34.81       -8.69     79.67 o 
   6  18   0      454.05      572.63    199.86 o 
   8  18   0      462.75      187.42    195.97 o 
   1  19   0       73.02      168.28     86.26 o 
   3  19   0        8.82     -141.27     95.54 o 
   5  19   0     1011.23      852.47    172.93 o 
   7  19   0       86.55       71.42    172.89 o 
   9  19   0        5.94     -136.63    258.42 o 
   0  20   0      298.69      298.25    129.41 o 
   2  20   0      139.27      227.23    113.51 o 
   4  20   0       21.96      180.88    120.43 o 
   6  20   0     1238.76     1583.91    278.07 o 
   8  20   0      491.57      204.23    258.49 o 
   1  21   0      260.12      175.65     91.31 o 
   3  21   0      864.88      807.04    174.09 o 
   5  21   0      652.08      710.55    302.93 o 
   7  21   0       18.00      198.90    239.58 o 
   0  22   0     4107.38     4475.63    533.73 o 
   2  22   0     1456.89     1138.83    203.96 o 
   4  22   0      356.83      449.48    265.90 o 
   6  22   0     1262.12      456.68    485.32 o 
   1  23   0      371.59      274.87    127.91 o 
   3  23   0     1170.97     1183.94    276.08 o 
   5  23   0      820.08     1259.23    359.72 o 
   0  24   0     2155.96     2347.84    632.49 o 
   2  24   0     1120.63      830.84    204.52 o 
   4  24   0      125.51     -279.55    186.36 o 
   1  25   0       36.02      297.12    186.65 o 
   3  25   0        7.53       92.23    124.07 o 
   0  26   0      130.67      410.94    345.73 o 
   2  26   0       73.80      140.13    241.05 o 
   2   1   1    11341.20    12230.88    216.05 o 
   4   1   1    12380.68    12306.88    231.61 o 
   6   1   1      358.72      425.62    103.52 o 
   8   1   1      236.26      121.08    127.61 o 
  10   1   1     1245.05     1283.87    198.81 o 
  12   1   1      406.16      657.70    302.06 o 
   1   2   1   123328.70   121201.05   1723.18 o 
   3   2   1      338.54      395.15     45.17 o 
   5   2   1     3599.19     3275.25     98.36 o 
   7   2   1    25978.13    25922.00    715.77 o 
   9   2   1     3805.52     3985.53    345.78 o 
  11   2   1      110.06     -170.35    280.90 o 
   2   3   1    73526.62    72890.76    609.60 o 
   4   3   1    56092.86    56785.50    540.31 o 
   6   3   1    11161.38    10535.48    275.65 o 
   8   3   1      456.51      426.26    122.31 o 
  10   3   1     4316.70     4487.45    441.24 o 
  12   3   1     2769.50     3926.77    619.18 o 
   1   4   1    80838.25    79728.81    956.89 o 
   3   4   1     4783.68     4849.96    144.26 o 
   5   4   1    22973.38    23688.25    340.41 o 
   7   4   1    29295.04    30180.16    728.56 o 
   9   4   1     6793.80     7301.84    532.44 o 
  11   4   1      109.35      181.69    148.03 o 
   2   5   1     6474.46     6505.97    190.61 o 
   4   5   1    55047.45    53146.91    507.70 o 
   6   5   1    22512.76    22563.81    453.99 o 
   8   5   1      767.21      971.16    188.58 o 
  10   5   1     3633.99     4520.20    448.25 o 
  12   5   1     2466.87     3116.35    412.79 o 
   1   6   1    12690.72    12124.54    273.12 o 
   3   6   1     1847.56     1926.51    116.10 o 
   5   6   1    16629.86    16923.38    352.53 o 
   7   6   1     6330.62     5959.51    244.89 o 
   9   6   1     1762.37     1628.60    266.95 o 
  11   6   1       62.28      177.86    179.77 o 
   2   7   1     4166.60     4215.52    120.22 o 
   4   7   1     8683.75     8857.51    249.49 o 
   6   7   1     1197.72     1348.13    143.31 o 
   8   7   1      290.90      -30.24    147.96 o 
  10   7   1      271.58      -16.04    155.62 o 
  12   7   1      277.22      207.04    198.91 o 
   1   8   1      396.05      363.22     58.93 o 
   3   8   1     3731.96     3663.47    176.91 o 
   5   8   1      258.72      195.30     45.83 o 
   7   8   1      823.53      933.11    143.77 o 
   9   8   1      118.24      146.35    136.80 o 
  11   8   1       48.73       48.70    194.39 o 
   2   9   1     8600.79     8442.83    191.02 o 
   4   9   1    30359.48    31613.90    628.94 o 
   6   9   1     2364.25     2686.16    229.59 o 
   8   9   1       68.88      192.86    152.82 o 
  10   9   1     1559.92     1712.85    300.00 o 
  12   9   1      573.80      592.22    227.15 o 
   1  10   1    22020.67    21750.56    388.18 o 
   3  10   1     1873.50     1815.45    125.62 o 
   5  10   1     1128.74      940.59     98.45 o 
   7  10   1     9198.07     9750.60    459.35 o 
   9  10   1     3827.51     4835.73    485.78 o 
  11  10   1        2.00      -12.51    148.75 o 
   2  11   1    23743.56    24137.99    360.93 o 
   4  11   1    33240.52    32843.96    607.86 o 
   6  11   1     8402.93     8870.12    437.00 o 
   8  11   1      179.20      202.14    127.38 o 
  10  11   1     2525.39     3229.68    452.44 o 
   1  12   1    36448.17    36467.79    546.41 o 
   3  12   1     6475.33     6362.03    213.06 o 
   5  12   1     6514.18     6089.54    363.50 o 
   7  12   1     9240.84     9603.99    482.64 o 
   9  12   1     2976.70     3143.21    387.35 o 
  11  12   1      152.86      284.42    167.30 o 
   2  13   1     4781.02     4754.35    193.81 o 
   4  13   1     9642.34     8765.82    338.70 o 
   6  13   1     3879.78     3668.88    297.36 o 
   8  13   1      216.31      329.63    155.79 o 
  10  13   1     1347.92     1800.56    310.65 o 
   1  14   1     6612.24     6412.02    214.94 o 
   3  14   1     1542.35     1692.44    124.37 o 
   5  14   1       22.64     -155.97    103.98 o 
   7  14   1     1878.25     1878.20    234.92 o 
   9  14   1     1059.25      934.16    241.73 o 
   2  15   1        8.70      -14.44     57.38 o 
   4  15   1      202.54      164.72     78.04 o 
   6  15   1      235.03      218.61    112.50 o 
   8  15   1        4.18      170.32    126.87 o 
  10  15   1        6.02       93.81    283.10 o 
   1  16   1     2837.80     2627.00    148.97 o 
   3  16   1      280.22      254.70    115.21 o 
   5  16   1      246.17       91.03    112.39 o 
   7  16   1     1329.45     1038.90    538.18 o 
   9  16   1       58.01       46.96    406.96 o 
   2  17   1     3504.92     3383.78    188.55 o 
   4  17   1     6561.49     6830.14    313.35 o 
   6  17   1      381.50      192.70    172.83 o 
   8  17   1      169.34      547.70    268.54 o 
   1  18   1     9119.37     9013.86    325.75 o 
   3  18   1      630.62      539.14    101.20 o 
   5  18   1     1604.74     1707.11    206.86 o 
   7  18   1     3958.08     4740.61    576.36 o 
   9  18   1      861.13      724.66    276.89 o 
   2  19   1     4191.80     3911.13    272.52 o 
   4  19   1     3062.71     3077.95    275.32 o 
   6  19   1     3511.83     3726.51    353.40 o 
   8  19   1        1.51     -339.80    226.53 o 
   1  20   1     4887.97     4686.73    303.74 o 
   3  20   1      489.85      500.61    124.47 o 
   5  20   1     2846.24     2621.68    310.54 o 
   7  20   1     1612.13     2291.62    470.45 o 
   2  21   1      833.54      800.96    144.65 o 
   4  21   1     2558.80     2781.38    267.84 o 
   6  21   1      743.28      279.69    232.08 o 
   1  22   1      234.61      138.34     83.29 o 
   3  22   1       34.65       18.48     89.78 o 
   5  22   1      213.70      335.34    210.99 o 
   7  22   1       52.56     -194.49    192.35 o 
   2  23   1       91.01       15.05    104.90 o 
   4  23   1       84.97      -54.14    145.41 o 
   6  23   1        6.40       46.21    199.95 o 
   1  24   1      303.07     -143.36    148.82 o 
   3  24   1       83.75      105.73    127.12 o 
   5  24   1        9.73      -66.77    195.72 o 
   2  25   1      677.83      651.44    206.73 o 
   4  25   1     1324.57      988.62    315.86 o 
   1  26   1      980.25      865.86    333.62 o 
   2   0   2    23783.00    24042.15    642.89 o 
   4   0   2     5086.01     4406.94    288.88 o 
   6   0   2    34956.07    36033.26    821.46 o 
   8   0   2    16113.93    17616.26    894.87 o 
  10   0   2     1135.43     1419.26    297.55 o 
  12   0   2       72.11      191.92    272.03 o 
   1   1   2     4127.72     4711.64    246.04 o 
   3   1   2    77271.67    77227.11    817.78 o 
   5   1   2    43676.06    44316.54    867.45 o 
   7   1   2     5090.13     5666.54    248.49 o 
   9   1   2     3892.50     3828.04    316.75 o 
  11   1   2     3327.06     3406.07    521.99 o 
   0   2   2    63705.23    67521.28   1072.93 o 
   2   2   2    29998.34    31899.30    382.46 o 
   4   2   2    13667.01    13373.10    198.44 o 
   6   2   2    23173.60    23586.70    460.52 o 
   8   2   2     6143.68     6128.46    370.54 o 
  10   2   2      899.29     1213.28    242.95 o 
  12   2   2       58.89     -404.85    759.61 o 
   1   3   2    39986.64    40821.31    430.99 o 
   3   3   2    34590.05    35435.34    359.45 o 
   5   3   2     4131.16     4205.54    164.53 o 
   7   3   2       16.93       -7.19     32.31 o 
   9   3   2      723.71      859.45    263.58 o 
  11   3   2      703.76      659.27    232.61 o 
   0   4   2     8959.69     9859.14    476.96 o 
   2   4   2    12084.90    13252.17    298.92 o 
   4   4   2     4089.77     3717.00    244.56 o 
   6   4   2      626.74      566.65     67.38 o 
   8   4   2      488.27      475.81    124.33 o 
  10   4   2      475.31      513.36    181.19 o 
  12   4   2       17.68       56.17    168.67 o 
   1   5   2    11539.85    12108.54    191.60 o 
   3   5   2    21466.21    21583.87    214.93 o 
   5   5   2     8043.70     8247.91    216.11 o 
   7   5   2      736.99      682.09     75.08 o 
   9   5   2      488.37      357.51    143.10 o 
  11   5   2      791.00     1331.10    276.26 o 
   0   6   2      921.16     1266.07    233.06 o 
   2   6   2    16164.50    16119.18    288.97 o 
   4   6   2     1669.88     1895.66     70.03 o 
   6   6   2    17668.83    18414.35    309.67 o 
   8   6   2     9460.61     9839.27    600.21 o 
  10   6   2      498.65      609.58    206.03 o 
  12   6   2       52.74      -18.32    165.34 o 
   1   7   2    14092.05    14347.67    368.81 o 
   3   7   2    69245.88    68663.54    554.09 o 
   5   7   2    39138.98    38476.45    531.61 o 
   7   7   2     2322.83     2199.41    205.67 o 
   9   7   2      470.62      704.04    192.02 o 
  11   7   2     5150.06     5677.72    546.23 o 
   0   8   2    43887.71    42938.64    566.22 o 
   2   8   2    22670.81    23549.86    381.66 o 
   4   8   2     3549.67     3725.85    199.39 o 
   6   8   2    15528.98    14393.25    449.72 o 
   8   8   2    12318.71    13448.92    720.07 o 
  10   8   2     1149.68      677.94    264.99 o 
  12   8   2      106.00       97.69    174.65 o 
   1   9   2     6040.79     6043.89    310.97 o 
   3   9   2    19974.02    18427.81    241.26 o 
   5   9   2    21927.93    21604.59    454.42 o 
   7   9   2     2491.42     2660.25    244.81 o 
   9   9   2     1594.88     1775.32    298.40 o 
  11   9   2     3120.22     3172.67    404.05 o 
   0  10   2    14402.17    14125.85    372.48 o 
   2  10   2     5847.35     5672.87    184.79 o 
   4  10   2        7.79       25.36     58.57 o 
   6  10   2     1356.52     1274.49    164.96 o 
   8  10   2     3166.23     3423.76    379.05 o 
  10  10   2     1326.57     1524.00    294.13 o 
   1  11   2      794.22      804.82     85.82 o 
   3  11   2     2338.68     2509.51    133.44 o 
   5  11   2      434.47      315.64     86.90 o 
   7  11   2      672.56      591.67    130.94 o 
   9  11   2      452.72      347.22    162.89 o 
  11  11   2       16.54     -453.91    305.89 o 
   0  12   2     5636.11     5695.15    402.08 o 
   2  12   2     2386.30     2376.52    126.88 o 
   4  12   2      900.54      845.66    111.10 o 
   6  12   2      934.57     1083.03    167.90 o 
   8  12   2      547.21      462.91    167.35 o 
  10  12   2       73.43      158.12    178.27 o 
   1  13   2     2005.21     1931.02    134.74 o 
   3  13   2    14917.49    15317.39    356.23 o 
   5  13   2    11279.46    11060.04    446.45 o 
   7  13   2        6.71       68.66    112.79 o 
   9  13   2     1250.08     2136.12    331.87 o 
  11  13   2      967.26     1347.12    301.76 o 
   0  14   2    45336.12    45355.18   1217.21 o 
   2  14   2     7917.05     7952.64    231.54 o 
   4  14   2      383.14      349.48     83.77 o 
   6  14   2     5322.25     5557.78    378.30 o 
   8  14   2     4368.01     5115.39    467.25 o 
  10  14   2      374.41      456.10    248.85 o 
   1  15   2     2870.17     2929.77    158.84 o 
   3  15   2    15615.86    15252.04    458.57 o 
   5  15   2     7289.09     6927.21    332.51 o 
   7  15   2      637.50      915.63    191.28 o 
   9  15   2     1643.69     1931.91    311.87 o 
   0  16   2    21353.03    22038.21    673.02 o 
   2  16   2     8033.29     7859.98    245.40 o 
   4  16   2      609.01      449.54    105.06 o 
   6  16   2     6431.12     6606.92    500.62 o 
   8  16   2     2983.27     3063.38    482.27 o 
  10  16   2      235.96      261.73    232.41 o 
   1  17   2     2237.79     2152.34    140.33 o 
   3  17   2     4659.44     4401.07    261.49 o 
   5  17   2     2335.65     2543.95    215.49 o 
   7  17   2      839.04      478.50    196.60 o 
   9  17   2      188.46      160.66    211.95 o 
   0  18   2      510.40      375.82    118.18 o 
   2  18   2      682.74      519.81    110.79 o 
   4  18   2       58.95      -17.55     67.58 o 
   6  18   2      412.65      582.62    183.84 o 
   8  18   2      288.82      217.28    178.92 o 
   1  19   2      219.68      156.18     74.73 o 
   3  19   2       56.73       43.49     88.10 o 
   5  19   2      658.18      708.44    137.32 o 
   7  19   2       67.31      418.51    217.94 o 
   0  20   2     1560.86     1877.84    208.91 o 
   2  20   2      397.86      415.63    110.08 o 
   4  20   2      311.01      199.11    100.77 o 
   6  20   2      382.56      710.71    224.79 o 
   8  20   2      387.99      581.94    425.02 o 
   1  21   2      860.87      789.09    123.37 o 
   3  21   2     1955.47     2144.32    226.86 o 
   5  21   2      830.34      842.18    157.52 o 
   7  21   2       96.93      -53.46    229.12 o 
   0  22   2     2158.80     2131.98    264.69 o 
   2  22   2     1261.51     1427.09    185.80 o 
   4  22   2       86.55       43.47     96.88 o 
   6  22   2      657.13      510.85    167.08 o 
   1  23   2      218.57      177.46     95.24 o 
   3  23   2     1684.61     1951.35    218.75 o 
   5  23   2     3028.64     2848.61    407.46 o 
   0  24   2      917.82     1247.42    260.60 o 
   2  24   2      889.38      580.98    150.55 o 
   4  24   2      119.88      103.66    124.43 o 
   1  25   2       83.92       17.51    121.42 o 
   3  25   2      460.38      753.54    211.87 o 
   0  26   2       42.54       63.69    324.33 o 
   2  26   2      129.51      210.15    128.08 o 
   2   1   3    28949.63    28739.42    432.71 o 
   4   1   3     6260.88     6373.43    282.13 o 
   6   1   3      868.24      708.90    105.79 o 
   8   1   3      108.96      -13.92     66.74 o 
  10   1   3      691.05      891.76    174.62 o 
  12   1   3      350.48      637.31    255.69 o 
   1   2   3    96680.14   102103.66   1404.50 o 
   3   2   3     7205.67     7735.26    213.14 o 
   5   2   3      701.54      963.83     73.53 o 
   7   2   3    18546.87    19242.05    460.80 o 
   9   2   3     7191.99     7551.13    475.83 o 
  11   2   3      464.43      368.78    167.79 o 
   2   3   3     9232.86     9228.85    174.29 o 
   4   3   3    49895.36    48556.30    528.18 o 
   6   3   3    19074.91    18678.05    305.46 o 
   8   3   3      391.18      246.93    101.49 o 
  10   3   3     5117.30     6000.78    508.72 o 
  12   3   3     2329.07     2965.53    496.86 o 
   1   4   3   268434.50   269005.25   1533.01 o 
   3   4   3     7068.86     7326.10    149.77 o 
   5   4   3    14378.32    13980.37    366.30 o 
   7   4   3    20442.09    22083.38    473.30 o 
   9   4   3     7073.76     7524.58    552.39 o 
  11   4   3      316.68      321.41    184.67 o 
   2   5   3    89359.20    89305.73   1141.68 o 
   4   5   3    56514.86    57539.76    604.74 o 
   6   5   3    10725.48    11128.67    306.72 o 
   8   5   3        0.14       48.52    114.87 o 
  10   5   3     2604.13     3166.38    385.37 o 
  12   5   3     1647.03     1864.05    334.85 o 
   1   6   3    58038.53    56694.53    436.48 o 
   3   6   3     7997.05     8068.10    202.80 o 
   5   6   3     4383.23     4619.92    222.85 o 
   7   6   3     3829.40     3657.71    165.63 o 
   9   6   3     4188.38     4093.48    415.49 o 
  11   6   3      288.76      275.95    181.24 o 
   2   7   3     5717.11     5152.31    224.49 o 
   4   7   3    11146.54    11598.17    239.05 o 
   6   7   3     1596.03     1646.49    104.69 o 
   8   7   3      262.86      253.94    131.58 o 
  10   7   3      249.23      104.54    122.17 o 
  12   7   3      189.19       66.49    174.16 o 
   1   8   3     1578.06     1616.59    102.14 o 
   3   8   3     1838.67     1945.58    106.50 o 
   5   8   3     4189.13     4130.19    142.52 o 
   7   8   3      454.97      491.59     89.04 o 
   9   8   3      360.20      467.14    180.35 o 
  11   8   3       14.63       37.78    170.78 o 
   2   9   3    13207.69    13381.34    289.88 o 
   4   9   3    15122.11    14500.86    228.43 o 
   6   9   3     1240.46     1179.36    114.43 o 
   8   9   3      194.39      113.57    134.94 o 
  10   9   3     1073.97      960.44    226.56 o 
  12   9   3      444.35      597.15    231.90 o 
   1  10   3    46527.71    47092.76    607.69 o 
   3  10   3      997.05      942.81     99.84 o 
   5  10   3     9781.89    10162.51    323.24 o 
   7  10   3     8547.66     8361.95    383.44 o 
   9  10   3     3128.21     3206.70    444.30 o 
  11  10   3       36.04      103.25    158.56 o 
   2  11   3    10896.94     9914.88    292.32 o 
   4  11   3    20752.98    19375.60    482.80 o 
   6  11   3     7272.37     7851.70    415.50 o 
   8  11   3      300.14      452.73    152.83 o 
  10  11   3     2567.22     3290.66    416.36 o 
   1  12   3    46739.45    46184.25    651.30 o 
   3  12   3     3730.70     3409.92    169.09 o 
   5  12   3     2567.09     2698.73    194.13 o 
   7  12   3    10594.09    10621.08    456.82 o 
   9  12   3     4485.84     4749.06    480.59 o 
  11  12   3      113.65       34.16    167.30 o 
   2  13   3     8603.26     8794.70    292.89 o 
   4  13   3    10017.30     9567.51    355.11 o 
   6  13   3     3113.05     3405.26    293.43 o 
   8  13   3       37.92      171.66    151.97 o 
  10  13   3      977.66     1218.59    302.69 o 
   1  14   3     9485.92     9541.77    271.86 o 
   3  14   3     1445.86     1334.34    119.32 o 
   5  14   3     1296.95     1450.39    147.08 o 
   7  14   3     2015.39     2077.44    249.62 o 
   9  14   3      830.42      664.00    286.18 o 
   2  15   3       42.27       35.31     53.46 o 
   4  15   3      104.58      232.41     79.55 o 
   6  15   3     1362.18     1245.64    195.80 o 
   8  15   3      295.96      423.99    165.23 o 
  10  15   3       28.94      642.90    314.08 o 
   1  16   3      951.40      782.69    102.78 o 
   3  16   3      339.09      263.44     84.15 o 
   5  16   3      224.06      165.29     92.51 o 
   7  16   3     1229.08     1522.36    261.25 o 
   9  16   3      231.57      281.13    399.51 o 
   2  17   3     2612.56     3089.84    180.40 o 
   4  17   3     2770.38     2819.20    217.44 o 
   6  17   3      511.37      505.32    141.74 o 
   8  17   3      434.85      319.69    205.18 o 
   1  18   3    12206.23    12818.11    418.80 o 
   3  18   3      545.12      428.29    108.03 o 
   5  18   3     1667.35     1545.71    176.10 o 
   7  18   3     2371.21     2889.15    452.74 o 
   9  18   3      715.14      581.09    234.37 o 
   2  19   3     4692.94     4749.30    306.96 o 
   4  19   3     3451.26     3007.46    253.48 o 
   6  19   3      851.80      421.36    136.26 o 
   8  19   3       29.84     -407.37    351.31 o 
   1  20   3     4479.93     4702.27    278.94 o 
   3  20   3      939.19      501.94    135.14 o 
   5  20   3      400.86      417.48    120.42 o 
   7  20   3     1182.66     1745.96    592.39 o 
   2  21   3     1015.92     1402.92    186.66 o 
   4  21   3     1818.59     1596.81    203.53 o 
   6  21   3      720.94      697.64    182.59 o 
   1  22   3      579.14      376.97    114.81 o 
   3  22   3      213.18      326.27    115.18 o 
   5  22   3      235.24      349.64    198.29 o 
   7  22   3       25.38      387.59    446.37 o 
   2  23   3      156.56       45.11    115.07 o 
   4  23   3      212.53      147.12    107.15 o 
   6  23   3       69.14      157.36    209.55 o 
   1  24   3      233.00      424.21    106.98 o 
   3  24   3      216.10      197.35    124.93 o 
   5  24   3      273.15      490.77    371.79 o 
   2  25   3      413.60      548.10    158.76 o 
   4  25   3      569.24      384.40    148.86 o 
   1  26   3      737.45      580.59    167.29 o 
   0   0   4    75046.13    70662.52   1257.99 o 
   2   0   4    22752.43    23664.17    809.20 o 
   4   0   4     6894.40     6716.93    496.14 o 
   6   0   4    23059.49    24998.61   1819.84 o 
   8   0   4    25468.76    27184.87    852.63 o 
  10   0   4     7412.83     8060.81    700.62 o 
  12   0   4       77.18      197.04    219.10 o 
   1   1   4     8567.48     8835.88    221.69 o 
   3   1   4    46661.55    47113.71    858.19 o 
   5   1   4    29717.59    29873.38   1095.67 o 
   7   1   4     1731.37     1366.06    188.66 o 
   9   1   4     6668.68     7141.06    381.39 o 
  11   1   4     3825.23     5071.56    637.53 o 
   0   2   4    61537.63    64368.46   1245.28 o 
   2   2   4      924.60      957.16     88.60 o 
   4   2   4      824.13      757.55     88.54 o 
   6   2   4     8444.69     7972.90    204.42 o 
   8   2   4    10817.01    11123.74    384.31 o 
  10   2   4     2462.59     2569.44    359.88 o 
  12   2   4        0.70     -147.72    226.98 o 
   1   3   4    45817.43    47276.70    498.44 o 
   3   3   4    20509.47    20633.49    337.31 o 
   5   3   4     3700.72     3717.04    177.52 o 
   7   3   4      394.52      392.29     51.54 o 
   9   3   4       93.20      -50.27    104.60 o 
  11   3   4      715.73      720.31    201.82 o 
   0   4   4   197020.23   198573.06   2404.47 o 
   2   4   4     1508.26     1569.57    114.57 o 
   4   4   4      232.61      213.20     43.63 o 
   6   4   4     1131.48     1023.97     64.64 o 
   8   4   4      322.18      354.58     96.37 o 
  10   4   4       92.95      -39.39    167.83 o 
  12   4   4       48.81       25.67    177.50 o 
   1   5   4    25123.32    24965.91    413.12 o 
   3   5   4     7695.18     7688.52    244.76 o 
   5   5   4     5832.95     5729.38    175.61 o 
   7   5   4      490.57      558.01     82.74 o 
   9   5   4     1349.79     1661.92    288.01 o 
  11   5   4     1291.58     1680.49    309.97 o 
   0   6   4   120673.76   120093.96   1439.87 o 
   2   6   4    50503.92    53420.47   1036.78 o 
   4   6   4      982.96     1026.05     74.73 o 
   6   6   4    13423.92    13826.51    415.76 o 
   8   6   4    11302.22    11112.00    553.20 o 
  10   6   4      414.16      373.89    166.61 o 
  12   6   4      118.17       15.66    162.13 o 
   1   7   4    31202.76    32233.88    418.04 o 
   3   7   4    58844.09    59376.73    865.92 o 
   5   7   4    17000.01    17273.78    484.93 o 
   7   7   4      682.54      607.44     94.19 o 
   9   7   4     1296.87     1515.49    273.39 o 
  11   7   4     2873.88     3554.58    557.55 o 
   0   8   4    64244.00    63756.81   1732.88 o 
   2   8   4    51533.90    53227.21    835.28 o 
   4   8   4     3544.98     3546.15    153.12 o 
   6   8   4    15798.78    15064.31    322.58 o 
   8   8   4     9654.19     9959.19    632.97 o 
  10   8   4     1040.30      871.50    367.38 o 
  12   8   4       68.69      191.27    199.52 o 
   1   9   4     3728.44     4107.06    167.44 o 
   3   9   4    17060.65    16232.24    454.64 o 
   5   9   4    24418.48    25247.38    508.61 o 
   7   9   4     1279.39     1334.87    166.43 o 
   9   9   4      181.26      238.57    156.29 o 
  11   9   4     1624.28     2007.58    345.07 o 
   0  10   4    22860.57    24321.91   1205.59 o 
   2  10   4     6809.28     6904.19    236.10 o 
   4  10   4      522.54      448.42     68.01 o 
   6  10   4     2461.90     2244.29    165.78 o 
   8  10   4     2043.21     1928.72    303.83 o 
  10  10   4      840.38      724.40    225.13 o 
   1  11   4      839.28      897.96     86.95 o 
   3  11   4     2213.49     2152.46    173.36 o 
   5  11   4     1063.48     1051.11    137.89 o 
   7  11   4      461.15      323.93     90.08 o 
   9  11   4       45.38       69.24    133.00 o 
  11  11   4        1.67      -78.57    183.16 o 
   0  12   4     6721.30     7854.48    596.97 o 
   2  12   4      562.16      447.53     74.42 o 
   4  12   4     1112.50     1048.73    117.10 o 
   6  12   4      207.88      364.60    110.94 o 
   8  12   4      792.16     1132.70    244.71 o 
  10  12   4       16.41      -98.37    168.42 o 
   1  13   4      258.56      216.75     61.71 o 
   3  13   4     5918.85     5640.80    251.79 o 
   5  13   4     6383.80     6992.04    316.49 o 
   7  13   4        9.46     -111.55    112.54 o 
   9  13   4      647.31      822.55    226.53 o 
  11  13   4      675.00      932.38    271.48 o 
   0  14   4     9462.14     9025.98    746.80 o 
   2  14   4     5080.45     5002.30    212.16 o 
   4  14   4        8.53       81.03     67.26 o 
   6  14   4     5259.54     5237.84    338.18 o 
   8  14   4     4625.11     5406.46    493.39 o 
  10  14   4     1217.68     1058.65    263.53 o 
   1  15   4     1377.30     1382.05    101.01 o 
   3  15   4    12073.07    12023.09    411.27 o 
   5  15   4     7120.16     7122.85    378.24 o 
   7  15   4     1021.69      915.77    183.81 o 
   9  15   4      712.79      747.60    213.69 o 
   0  16   4    18063.59    19823.73    650.25 o 
   2  16   4     5676.00     5503.32    222.12 o 
   4  16   4      186.84       38.29     65.86 o 
   6  16   4     7621.80     8118.38    437.39 o 
   8  16   4     3296.95     4207.79    473.35 o 
  10  16   4      584.32      419.93    236.38 o 
   1  17   4      996.57      917.33    104.69 o 
   3  17   4     4305.57     4630.74    323.56 o 
   5  17   4     2202.02     2083.35    205.35 o 
   7  17   4      210.71      239.12    129.09 o 
   9  17   4      118.86      383.54    230.47 o 
   0  18   4      795.81      745.52    166.63 o 
   2  18   4      824.32      669.38    133.19 o 
   4  18   4       29.93       96.46     86.20 o 
   6  18   4      294.82       66.69    119.44 o 
   8  18   4      758.42      390.83    271.38 o 
   1  19   4        2.45      -10.02     71.57 o 
   3  19   4      642.85      660.29    135.11 o 
   5  19   4      396.67      501.90    162.69 o 
   7  19   4       57.36      425.78    250.01 o 
   0  20   4      956.95      809.31    219.59 o 
   2  20   4      311.13      201.10    100.98 o 
   4  20   4       85.32      118.27    111.77 o 
   6  20   4      744.50     1197.76    238.52 o 
   8  20   4      271.51      276.67    288.60 o 
   1  21   4      990.36      916.38    125.78 o 
   3  21   4     5051.84     5237.90    342.99 o 
   5  21   4     1608.44     1439.06    223.00 o 
   7  21   4       93.48     -133.42    294.43 o 
   0  22   4     3462.54     3442.40    390.08 o 
   2  22   4     2094.19     2139.05    226.89 o 
   4  22   4       84.82      106.11     95.78 o 
   6  22   4     1003.30     1176.32    246.99 o 
   1  23   4      489.92      560.76    130.90 o 
   3  23   4     1485.93     1609.77    203.02 o 
   5  23   4     2029.48     2098.65    271.48 o 
   0  24   4     1845.48     1653.07    305.06 o 
   2  24   4     1092.34     1005.31    225.12 o 
   4  24   4        5.71      -89.19    164.43 o 
   1  25   4      184.86       60.95    102.40 o 
   3  25   4      554.53      944.73    192.87 o 
   0  26   4       14.60     -147.36    182.40 o 
   2   1   5    24212.15    24004.47    387.05 o 
   4   1   5    18077.87    18438.52    613.16 o 
   6   1   5     2103.96     2246.95    196.13 o 
   8   1   5     2055.36     2091.83    215.49 o 
  10   1   5      635.08      601.96    159.64 o 
  12   1   5      348.37      427.03    392.47 o 
   1   2   5    20914.99    21407.72    374.66 o 
   3   2   5    17981.01    18248.85    382.74 o 
   5   2   5     5195.13     5181.62    235.81 o 
   7   2   5    19109.88    19120.59    435.40 o 
   9   2   5     4145.57     4566.27    309.09 o 
  11   2   5       83.24       61.68    132.84 o 
   2   3   5    67189.56    67837.06    839.15 o 
   4   3   5    65098.73    64648.38    702.98 o 
   6   3   5     9548.96     9698.57    456.08 o 
   8   3   5     1641.54     1431.83    160.02 o 
  10   3   5     5333.60     5854.98    521.96 o 
  12   3   5     2362.64     3194.93    535.72 o 
   1   4   5    51472.89    52619.12    644.21 o 
   3   4   5    10069.21    10557.71    267.09 o 
   5   4   5     8944.40     8120.63    367.74 o 
   7   4   5    19093.49    20241.81    486.25 o 
   9   4   5     5676.21     6531.66    437.97 o 
  11   4   5      210.44      105.54    196.58 o 
   2   5   5    34587.35    34542.50    750.07 o 
   4   5   5    50460.22    48286.78    754.48 o 
   6   5   5    10882.45    10196.90    342.91 o 
   8   5   5      860.05      727.58    167.86 o 
  10   5   5     3436.40     3671.10    428.21 o 
  12   5   5     1691.57     2019.13    356.36 o 
   1   6   5    13808.50    14600.75    345.18 o 
   3   6   5     5909.61     5957.79    301.54 o 
   5   6   5      697.82      629.47     66.80 o 
   7   6   5     3466.84     3530.17    197.48 o 
   9   6   5     4050.57     4067.06    362.90 o 
  11   6   5      163.71      167.65    129.54 o 
   2   7   5     4050.56     4140.87    174.16 o 
   4   7   5     3683.00     3804.01    162.57 o 
   6   7   5      629.98      618.75     89.24 o 
   8   7   5       16.13     -187.35    133.05 o 
  10   7   5      118.44        0.21    169.13 o 
  12   7   5      104.85     -146.76    311.85 o 
   1   8   5     1716.26     1695.26    107.30 o 
   3   8   5      164.46        1.21     87.90 o 
   5   8   5      266.06      171.30     52.80 o 
   7   8   5      629.26      658.49    172.78 o 
   9   8   5      220.93       -4.43    241.72 o 
  11   8   5       15.23     -232.00    218.34 o 
   2   9   5    19555.34    19790.88    416.29 o 
   4   9   5    10162.78    10496.61    286.07 o 
   6   9   5     3288.72     3301.58    234.57 o 
   8   9   5      317.54      -69.85    225.40 o 
  10   9   5      840.93     1018.25    244.31 o 
   1  10   5    17703.70    18596.86    364.06 o 
   3  10   5     4409.44     4449.84    232.58 o 
   5  10   5    12023.47    12227.04    348.97 o 
   7  10   5     7313.26     7893.87    387.28 o 
   9  10   5     1803.48     2042.97    321.02 o 
  11  10   5        0.90     -224.70    168.61 o 
   2  11   5    14376.84    14384.23    317.38 o 
   4  11   5    32753.39    34042.84    556.25 o 
   6  11   5     6297.63     6223.70    286.95 o 
   8  11   5       25.60       87.35    159.11 o 
  10  11   5     1653.66     1853.14    390.90 o 
   1  12   5    15288.54    14660.29    324.95 o 
   3  12   5      904.26      781.55    105.61 o 
   5  12   5     2854.22     2783.81    164.78 o 
   7  12   5    11634.32    12878.83    601.11 o 
   9  12   5     2047.64     2178.22    336.90 o 
  11  12   5       54.15       72.94    164.35 o 
   2  13   5    12875.50    12743.06    308.08 o 
   4  13   5    12979.58    13340.75    424.08 o 
   6  13   5     4005.62     4110.63    296.06 o 
   8  13   5      186.12      317.76    208.20 o 
  10  13   5      614.53      685.26    232.21 o 
   1  14   5     3173.36     3125.98    149.05 o 
   3  14   5      421.23      351.88    101.67 o 
   5  14   5     1881.62     1735.18    172.34 o 
   7  14   5     1764.94     1447.43    206.55 o 
   9  14   5      352.97      579.34    290.21 o 
   2  15   5      398.43      308.64     81.39 o 
   4  15   5      412.18      525.05    110.15 o 
   6  15   5     1136.08     1179.08    213.31 o 
   8  15   5       33.00      340.28    201.46 o 
  10  15   5       50.48      -52.11    216.10 o 
   1  16   5      957.16     1023.08    112.81 o 
   3  16   5      547.66      450.85    114.29 o 
   5  16   5       97.97      159.28     83.72 o 
   7  16   5      346.98      545.19    160.90 o 
   9  16   5      251.42      392.43    151.34 o 
   2  17   5     3951.76     4126.04    232.71 o 
   4  17   5     4134.46     4239.06    310.02 o 
   6  17   5     2303.79     1953.09    220.97 o 
   8  17   5       49.13      461.97    239.24 o 
   1  18   5     5763.77     5798.08    259.46 o 
   3  18   5     1385.78      921.22    161.90 o 
   5  18   5      719.90      820.29    230.34 o 
   7  18   5     2686.50     2665.77    369.71 o 
   9  18   5      714.97      272.54    290.00 o 
   2  19   5     3633.88     4242.31    328.58 o 
   4  19   5     9640.82    10698.09    521.55 o 
   6  19   5     1859.48     1753.35    272.67 o 
   8  19   5       50.11      -64.68    235.16 o 
   1  20   5     3616.13     4028.44    283.95 o 
   3  20   5      846.52     1015.85    169.85 o 
   5  20   5      144.61      319.51    200.75 o 
   7  20   5     1584.82     1668.97    732.16 o 
   2  21   5     1364.27     1490.63    195.91 o 
   4  21   5     1584.63     1919.09    222.27 o 
   6  21   5      691.99      717.62    179.55 o 
   1  22   5      213.78       12.46    107.99 o 
   3  22   5      649.27      561.68    146.62 o 
   5  22   5      135.85      114.58    159.07 o 
   2  23   5      162.22      225.69    110.01 o 
   4  23   5       40.89       16.11    128.54 o 
   1  24   5      395.46      258.49    130.88 o 
   3  24   5      105.24      324.20    120.19 o 
   2  25   5      813.96     1047.87    195.16 o 
   0   0   6    54736.54    55314.27    880.31 o 
   2   0   6    39192.92    40826.94    772.80 o 
   4   0   6      517.24      759.12    219.18 o 
   6   0   6    15835.17    17019.28   1365.68 o 
   8   0   6     5513.49     5708.57    505.79 o 
  10   0   6     5350.57     5013.66    575.12 o 
  12   0   6       70.31      112.51    313.13 o 
   1   1   6    11558.06    11703.80    251.73 o 
   3   1   6    64295.67    66633.13    917.11 o 
   5   1   6    42464.26    42097.06   1032.17 o 
   7   1   6     4257.24     4256.97    292.23 o 
   9   1   6     1739.43     1833.31    203.41 o 
  11   1   6     2199.46     2874.82    496.84 o 
   0   2   6    14007.92    13704.39    340.21 o 
   2   2   6     6814.44     6687.59    176.39 o 
   4   2   6     4991.19     5478.06    239.56 o 
   6   2   6      884.69      751.44    106.44 o 
   8   2   6    10974.74    12103.67    509.19 o 
  10   2   6     2057.23     1832.71    298.62 o 
  12   2   6       10.66        9.61    231.56 o 
   1   3   6     2790.17     2754.67    202.31 o 
   3   3   6     1624.17     1478.95    124.92 o 
   5   3   6     4635.51     4514.24    205.71 o 
   7   3   6     2333.47     2470.67    197.37 o 
   9   3   6      182.05        3.86     97.05 o 
  11   3   6     1139.79     1181.10    261.90 o 
   0   4   6    19765.55    21139.22    900.33 o 
   2   4   6     5068.68     5099.19    433.28 o 
   4   4   6     3501.44     3821.32    180.13 o 
   6   4   6     2842.24     3036.46    178.19 o 
   8   4   6      152.83       11.82    147.23 o 
  10   4   6      375.56       99.04    119.86 o 
  12   4   6       42.34      305.07    172.90 o 
   1   5   6     4264.78     4120.89    298.88 o 
   3   5   6    30018.78    31605.88    656.46 o 
   5   5   6     9059.19     9282.02    280.01 o 
   7   5   6     1039.16     1043.87    117.36 o 
   9   5   6      883.32      752.82    164.97 o 
  11   5   6      469.04      510.46    250.50 o 
   0   6   6    87925.13    92138.20   1222.49 o 
   2   6   6    27803.74    28793.45    547.72 o 
   4   6   6      547.51      705.76    101.11 o 
   6   6   6     9807.37     9500.23    256.65 o 
   8   6   6     6929.39     6529.51    504.50 o 
  10   6   6      866.07     1289.79    428.53 o 
  12   6   6      193.17      131.88    147.02 o 
   1   7   6    30460.03    30499.83    494.83 o 
   3   7   6    47855.75    47972.39    880.40 o 
   5   7   6    20967.03    21101.88    482.21 o 
   7   7   6     1247.14     1201.31    149.72 o 
   9   7   6     2093.82     1868.94    323.67 o 
  11   7   6     3258.61     3636.83    456.84 o 
   0   8   6    78296.73    78490.09   1059.94 o 
   2   8   6    76209.96    75493.98   1039.80 o 
   4   8   6      327.52      215.39     82.59 o 
   6   8   6    11695.11    12023.77    449.73 o 
   8   8   6    10778.05    12050.34    609.13 o 
  10   8   6     1767.31     1122.91    251.91 o 
   1   9   6    11680.75    10890.02    324.34 o 
   3   9   6    35090.50    34679.69    771.57 o 
   5   9   6    19373.86    18995.21    363.91 o 
   7   9   6        3.93      -71.67     89.48 o 
   9   9   6     1202.19     1385.90    234.38 o 
  11   9   6     1725.49     1687.36    321.78 o 
   0  10   6    84114.18    85955.67   1581.45 o 
   2  10   6     7084.97     6712.85    255.21 o 
   4  10   6       67.31       43.70     69.19 o 
   6  10   6     1696.15     1751.57    188.69 o 
   8  10   6     2834.83     2853.91    363.78 o 
  10  10   6      459.70      474.43    279.04 o 
   1  11   6     2333.40     2372.59    135.48 o 
   3  11   6     7844.41     7949.06    326.32 o 
   5  11   6       41.66       31.78     55.24 o 
   7  11   6     1440.68     1615.29    196.87 o 
   9  11   6      118.70       10.06    159.66 o 
  11  11   6       15.81      104.18    208.27 o 
   0  12   6      286.40      459.40    235.83 o 
   2  12   6      361.34      275.46     55.77 o 
   4  12   6      375.46      352.00     73.92 o 
   6  12   6      427.36      409.92    160.50 o 
   8  12   6     1155.30     1369.33    315.82 o 
  10  12   6       68.72     -331.39    220.93 o 
   1  13   6     1735.82     1619.12    105.28 o 
   3  13   6     5675.37     5762.06    275.82 o 
   5  13   6     2470.27     2480.29    171.98 o 
   7  13   6       57.03      -79.71     96.37 o 
   9  13   6      614.42      830.62    271.05 o 
   0  14   6    19073.99    19535.96    550.15 o 
   2  14   6     6591.55     6708.16    232.10 o 
   4  14   6     1039.91     1248.26    147.63 o 
   6  14   6     3733.52     3827.46    274.71 o 
   8  14   6     2579.77     3182.00    485.51 o 
  10  14   6      794.53      480.61    184.20 o 
   1  15   6     3415.50     3406.97    205.34 o 
   3  15   6     8472.55     8711.77    391.19 o 
   5  15   6     4164.29     4632.60    296.86 o 
   7  15   6     1114.85     1104.38    252.00 o 
   9  15   6      993.16     1353.73    323.47 o 
   0  16   6    12754.86    12799.79    478.36 o 
   2  16   6     2064.90     2303.24    184.75 o 
   4  16   6      717.31      803.46    130.74 o 
   6  16   6     1120.60     1340.61    191.08 o 
   8  16   6     3220.68     2859.34    936.76 o 
   1  17   6      612.67      558.58    105.15 o 
   3  17   6     5116.90     5162.79    411.32 o 
   5  17   6     2181.21     2396.53    295.25 o 
   7  17   6      508.25      384.76    154.04 o 
   9  17   6       54.64      255.06    178.83 o 
   0  18   6      267.81      411.30    130.51 o 
   2  18   6      807.58     1066.13    182.93 o 
   4  18   6      805.19      672.99    154.46 o 
   6  18   6       21.83      -89.36    244.32 o 
   8  18   6      528.76      285.17    347.57 o 
   1  19   6      161.77       48.16     75.34 o 
   3  19   6      738.54      767.35    144.15 o 
   5  19   6      216.60        9.21    130.74 o 
   7  19   6      113.94      148.41    203.70 o 
   0  20   6     1526.91     1428.04    180.70 o 
   2  20   6       96.65       57.30    103.46 o 
   4  20   6       24.54      395.71    159.71 o 
   6  20   6      485.75      729.68    196.05 o 
   1  21   6      410.43      504.22    128.39 o 
   3  21   6     2061.06     2511.98    243.70 o 
   5  21   6      692.33      248.94    133.36 o 
   7  21   6       26.50      412.54    408.95 o 
   0  22   6     3229.87     3719.68    544.68 o 
   2  22   6     1198.17     1187.80    174.26 o 
   4  22   6      160.60      198.65    131.83 o 
   6  22   6      783.49     1547.83    274.24 o 
   1  23   6      893.20      975.08    190.53 o 
   3  23   6     2083.66     2272.91    246.40 o 
   5  23   6     1429.44     1701.09    249.76 o 
   0  24   6     1210.69     1101.71    332.55 o 
   2  24   6      727.91      489.67    166.78 o 
   4  24   6       47.05     -118.95    132.60 o 
   1  25   6      116.44      -57.34    130.11 o 
   2   1   7     7005.51     7312.42    208.63 o 
   4   1   7     7450.51     7313.85    224.59 o 
   6   1   7     3748.37     3776.68    295.33 o 
   8   1   7      417.33      351.27    102.94 o 
  10   1   7      341.23      428.93    164.03 o 
  12   1   7      327.12      331.13    225.67 o 
   1   2   7    19968.44    20050.69    352.07 o 
   3   2   7     1611.28     1555.66    128.28 o 
   5   2   7     6481.40     6643.30    289.14 o 
   7   2   7    11522.20    11914.98    400.82 o 
   9   2   7     3219.01     3685.34    389.21 o 
  11   2   7      206.50      140.32    141.88 o 
   2   3   7    55815.99    55685.07    555.36 o 
   4   3   7    35181.13    34640.79    620.10 o 
   6   3   7     8434.06     8279.47    302.07 o 
   8   3   7      177.51      211.48     82.22 o 
  10   3   7     2776.59     2701.98    375.75 o 
  12   3   7     1157.39     1689.83    420.64 o 
   1   4   7    54581.12    55409.35    903.23 o 
   3   4   7     2906.85     3149.17    227.06 o 
   5   4   7     4931.11     4618.54    216.87 o 
   7   4   7    15467.81    15983.81    531.31 o 
   9   4   7    10432.35    11859.90    699.88 o 
  11   4   7      404.83       84.10    174.77 o 
   2   5   7    10728.56    10922.02    413.32 o 
   4   5   7    27059.06    26606.18    571.48 o 
   6   5   7     9843.08     9770.98    312.69 o 
   8   5   7      947.83      958.05    175.86 o 
  10   5   7     3150.76     3974.45    382.41 o 
  12   5   7     1276.74      917.74    258.51 o 
   1   6   7    36730.48    37963.73    990.83 o 
   3   6   7     4197.10     4249.92    230.13 o 
   5   6   7     4616.39     4315.05    205.63 o 
   7   6   7     5655.75     5946.10    280.28 o 
   9   6   7     5004.15     5288.33    422.55 o 
  11   6   7      171.75      -98.53    152.26 o 
   2   7   7     3550.77     3804.10    163.63 o 
   4   7   7     2029.21     1999.70    167.16 o 
   6   7   7      126.49      102.73     57.62 o 
   8   7   7      119.45      100.29    147.04 o 
  10   7   7      228.17       71.71    186.77 o 
   1   8   7    19267.29    19617.31    304.51 o 
   3   8   7     2262.09     1908.26    163.92 o 
   5   8   7      561.29      455.21     65.25 o 
   7   8   7       53.29      141.30     89.05 o 
   9   8   7      213.97      349.55    148.35 o 
  11   8   7        6.92      -80.17    161.63 o 
   2   9   7     7574.33     7186.53    298.28 o 
   4   9   7     5513.54     5622.22    284.90 o 
   6   9   7     4322.75     3664.60    269.60 o 
   8   9   7      851.31      542.96    289.75 o 
  10   9   7     1119.74     1565.54    312.61 o 
   1  10   7    25318.27    24773.12    472.42 o 
   3  10   7     8890.04     9408.44    426.49 o 
   5  10   7     6177.76     6415.37    231.88 o 
   7  10   7     7088.64     7021.44    489.40 o 
   9  10   7     4068.91     4169.21    392.06 o 
  11  10   7       97.93       77.52    162.72 o 
   2  11   7    27454.21    27879.30    540.17 o 
   4  11   7    24474.15    25253.80    542.94 o 
   6  11   7     1050.49     1085.43    149.14 o 
   8  11   7      581.23      404.68    173.79 o 
  10  11   7     1690.25     1795.65    481.12 o 
   1  12   7    29210.86    28484.55    469.12 o 
   3  12   7     2226.29     2683.17    259.86 o 
   5  12   7     2623.09     2508.36    182.50 o 
   7  12   7     9721.25    10721.16    499.89 o 
   9  12   7     3049.51     3135.91    412.46 o 
   2  13   7    10654.96    10799.31    323.33 o 
   4  13   7     9769.23    10359.24    411.98 o 
   6  13   7     1505.67     1311.12    178.18 o 
   8  13   7       26.05      -90.07    168.11 o 
  10  13   7      611.78      837.65    253.90 o 
   1  14   7     1935.69     2254.10    177.44 o 
   3  14   7      573.93      699.87    110.57 o 
   5  14   7      278.75      144.06     83.89 o 
   7  14   7      350.34      326.63    110.43 o 
   9  14   7      856.79     1291.79    269.50 o 
   2  15   7      464.09      465.63     88.48 o 
   4  15   7      468.42      603.90    109.63 o 
   6  15   7      388.21      406.26    111.37 o 
   8  15   7      104.61      187.46    174.56 o 
   1  16   7     2460.36     2552.29    187.75 o 
   3  16   7       75.41       81.10    116.05 o 
   5  16   7     1307.65     1710.88    231.46 o 
   7  16   7      744.79      607.71    179.60 o 
   9  16   7      100.49      -70.49    147.62 o 
   2  17   7     3556.84     3541.43    280.49 o 
   4  17   7     4190.44     4141.39    290.37 o 
   6  17   7      988.72     1035.41    357.35 o 
   8  17   7      119.72      103.12    231.17 o 
   1  18   7     4709.52     4811.16    297.20 o 
   3  18   7      644.76      455.41    161.87 o 
   5  18   7      420.52      236.13    259.74 o 
   7  18   7     2193.12     2788.56    352.42 o 
   2  19   7      880.95     1000.03    169.56 o 
   4  19   7     4956.18     5469.79    382.39 o 
   6  19   7     1069.62     1229.55    239.22 o 
   8  19   7       35.99      255.64    358.43 o 
   1  20   7     3333.89     3778.09    291.59 o 
   3  20   7      647.37      562.61    125.81 o 
   5  20   7       78.20       26.16    146.63 o 
   7  20   7     1388.32     1286.38    285.50 o 
   2  21   7     1490.20     1924.22    241.37 o 
   4  21   7      882.16     1005.61    390.81 o 
   6  21   7      383.76      474.31    183.06 o 
   1  22   7       64.92       38.00    101.03 o 
   3  22   7      348.38      189.08    110.77 o 
   5  22   7       61.51      -83.74    110.49 o 
   2  23   7       32.80      -34.28    116.12 o 
   4  23   7      174.66      161.20    127.47 o 
   1  24   7      375.14      144.61    129.20 o 
   3  24   7      216.14       91.53    121.62 o 
   2  25   7      614.00      723.18    245.03 o 
   0   0   8    30557.89    30908.81    770.14 o 
   2   0   8    29032.01    29300.95    769.67 o 
   4   0   8     5412.62     5944.40    328.30 o 
   6   0   8    16615.54    17655.52   1087.01 o 
   8   0   8     9297.67    11084.54    735.07 o 
  10   0   8     2117.21     1537.16    540.39 o 
  12   0   8      201.96     -173.29    310.56 o 
   1   1   8     7777.17     7451.68    232.87 o 
   3   1   8    25039.70    24577.13    458.86 o 
   5   1   8    23644.43    23950.39    582.96 o 
   7   1   8     3555.05     3439.65    233.62 o 
   9   1   8     2735.64     3076.24    346.48 o 
  11   1   8     2077.94     2981.48    722.54 o 
   0   2   8    17702.73    18020.57    408.49 o 
   2   2   8    12199.19    12499.50    338.48 o 
   4   2   8     1873.58     1805.22    142.78 o 
   6   2   8     2572.32     2612.61    188.16 o 
   8   2   8     7245.80     7927.24    440.07 o 
  10   2   8      918.43     1464.87    287.84 o 
  12   2   8       53.90      -24.99    267.72 o 
   1   3   8     2163.55     2415.28    149.76 o 
   3   3   8     1277.14     1419.44    144.52 o 
   5   3   8     1418.50     1330.29    137.54 o 
   7   3   8        8.83      157.87     91.60 o 
   9   3   8       12.88       62.12    150.78 o 
  11   3   8      270.84      463.76    172.33 o 
   0   4   8      919.45     1159.19    145.02 o 
   2   4   8     2851.71     3024.45    139.70 o 
   4   4   8      164.29      144.19     67.34 o 
   6   4   8     1033.23     1127.41    128.65 o 
   8   4   8      111.00       95.85     97.82 o 
  10   4   8      152.52      142.22    146.54 o 
  12   4   8       30.80      150.65    180.28 o 
   1   5   8    19794.12    20352.60    346.58 o 
   3   5   8    32622.29    33216.83    757.95 o 
   5   5   8     4924.16     4776.24    233.15 o 
   7   5   8      389.17      307.61     90.26 o 
   9   5   8     2101.12     2223.97    313.17 o 
  11   5   8      447.83      628.71    212.75 o 
   0   6   8    30497.31    31952.54    931.52 o 
   2   6   8    12773.82    12160.54    798.16 o 
   4   6   8     1677.83     1604.58    171.75 o 
   6   6   8    10644.72    10279.81    339.24 o 
   8   6   8     7984.11     8434.62    709.97 o 
  10   6   8      823.80      295.37    205.56 o 
   1   7   8    19473.25    19534.66    616.99 o 
   3   7   8    36634.75    35786.19    706.04 o 
   5   7   8    19765.33    18945.53    589.95 o 
   7   7   8      651.10      642.23    122.66 o 
   9   7   8     4036.54     5003.77    484.30 o 
  11   7   8     2110.06     2998.89    422.37 o 
   0   8   8    15534.21    15596.90    685.68 o 
   2   8   8    24468.98    23645.12    389.78 o 
   4   8   8     1106.62     1254.65    139.81 o 
   6   8   8    12136.80    12144.49    569.05 o 
   8   8   8     9781.90     9407.76    985.10 o 
  10   8   8     1422.51     1233.61    287.81 o 
   1   9   8     6056.88     5699.05    239.31 o 
   3   9   8    34410.36    35015.36    718.45 o 
   5   9   8    15327.95    15468.78    372.31 o 
   7   9   8      979.13      686.82    158.51 o 
   9   9   8     1516.50     1849.63    267.26 o 
  11   9   8     1057.20     1134.19    288.87 o 
   0  10   8     3267.13     2952.96    275.96 o 
   2  10   8     1353.87     1465.52    129.03 o 
   4  10   8       13.28      -57.38     69.18 o 
   6  10   8     4275.58     4430.50    286.90 o 
   8  10   8     2595.36     2274.38    396.82 o 
  10  10   8      375.90      466.13    182.40 o 
   1  11   8       88.95      148.55     79.40 o 
   3  11   8     2361.90     2267.22    209.28 o 
   5  11   8      629.95      599.31    109.34 o 
   7  11   8      895.48      664.85    174.44 o 
   9  11   8       67.94      -41.99    134.86 o 
   0  12   8      279.79      182.95    111.76 o 
   2  12   8     3564.92     3551.35    253.40 o 
   4  12   8      317.42      270.96     78.33 o 
   6  12   8       86.53      -57.10     83.01 o 
   8  12   8      680.25      622.88    216.29 o 
  10  12   8      112.47       71.64    294.86 o 
   1  13   8      795.95      850.85    111.40 o 
   3  13   8     3214.34     3327.90    250.73 o 
   5  13   8     5547.66     5367.85    318.37 o 
   7  13   8      836.34      869.13    174.54 o 
   9  13   8      302.19      229.49    207.28 o 
   0  14   8    10890.42    11662.81    581.58 o 
   2  14   8     6505.99     6498.03    594.96 o 
   4  14   8       33.13      -18.89     80.94 o 
   6  14   8     4079.11     4440.52    444.25 o 
   8  14   8     1793.26     1769.01    310.80 o 
  10  14   8      287.32      265.77    183.52 o 
   1  15   8     1986.50     2307.56    173.61 o 
   3  15   8    15084.35    15090.99    575.12 o 
   5  15   8     9450.18    11063.79    499.35 o 
   7  15   8      761.41      708.94    149.90 o 
   9  15   8      439.68      805.36    273.73 o 
   0  16   8     3892.68     4223.12    282.56 o 
   2  16   8     2584.93     2580.43    216.61 o 
   4  16   8      680.13      631.03    172.51 o 
   6  16   8     1704.19     1877.83    241.92 o 
   8  16   8     1937.07     1791.35    663.24 o 
   1  17   8      271.77      297.86     83.47 o 
   3  17   8     5445.82     5703.04    381.90 o 
   5  17   8     3086.10     3244.40    309.45 o 
   7  17   8      104.10      -78.17    142.10 o 
   0  18   8      775.95      726.62    138.51 o 
   2  18   8      507.18      344.80    174.43 o 
   4  18   8      319.30      239.91    137.61 o 
   6  18   8        6.01       34.37    140.93 o 
   8  18   8      272.13     -130.45    277.45 o 
   1  19   8       45.74       56.87     89.16 o 
   3  19   8      383.38       58.93    124.67 o 
   5  19   8      146.23      213.09    134.69 o 
   7  19   8       34.45       74.38    122.22 o 
   0  20   8     1567.94     1612.89    226.35 o 
   2  20   8      255.65      220.99    112.42 o 
   4  20   8      268.86      115.38    127.57 o 
   6  20   8     1140.86     1106.50    285.66 o 
   1  21   8      134.60      -19.14    111.21 o 
   3  21   8     1838.56     1680.80    237.52 o 
   5  21   8     1344.22     1551.50    260.21 o 
   0  22   8     2999.29     2526.63   1036.17 o 
   2  22   8     1411.32     1180.11    210.88 o 
   4  22   8       22.22       52.94    114.74 o 
   1  23   8      388.42      152.17    153.39 o 
   3  23   8     1548.16     2000.18    261.53 o 
   0  24   8     1601.44     2611.66    488.93 o 
   2  24   8      897.74      854.77    244.07 o 
   2   1   9     9308.05     9288.07    282.09 o 
   4   1   9     6936.29     6706.09    261.90 o 
   6   1   9     2676.66     2801.66    248.10 o 
   8   1   9      141.07       44.92     90.65 o 
  10   1   9      651.77      482.07    208.59 o 
   1   2   9    19235.85    19334.41    398.63 o 
   3   2   9     9083.26     9094.85    325.02 o 
   5   2   9     2634.57     2428.67    130.91 o 
   7   2   9     9853.20    10590.42    393.64 o 
   9   2   9     2442.02     2659.85    278.13 o 
  11   2   9       21.85       36.27    154.98 o 
   2   3   9    51445.84    52478.22    848.42 o 
   4   3   9    46437.46    46753.91    688.86 o 
   6   3   9    10940.36    10618.26    379.52 o 
   8   3   9      493.29      438.27    102.43 o 
  10   3   9     3045.30     3397.85    402.68 o 
   1   4   9    56094.94    57918.55    896.91 o 
   3   4   9     7684.79     7655.86    338.65 o 
   5   4   9     3954.01     3786.83    237.66 o 
   7   4   9     9205.70    10074.94    455.79 o 
   9   4   9     6136.55     7434.34    573.83 o 
  11   4   9      313.60      386.14    215.46 o 
   2   5   9    29697.67    30073.85    664.69 o 
   4   5   9    27582.76    26690.02    640.73 o 
   6   5   9     6667.19     7198.90    304.42 o 
   8   5   9      453.56      187.09    181.65 o 
  10   5   9     1562.23     2223.74    346.31 o 
   1   6   9    28453.29    30842.65    687.86 o 
   3   6   9      827.26      620.29    113.97 o 
   5   6   9     2314.95     2127.07    175.18 o 
   7   6   9     1890.50     2080.31    207.44 o 
   9   6   9     2370.72     2331.80    340.01 o 
  11   6   9      174.09     -252.27    179.37 o 
   2   7   9      891.18      671.96    142.85 o 
   4   7   9     1927.21     1815.69    184.39 o 
   6   7   9     1324.94     1389.38    208.96 o 
   8   7   9      693.25       89.47    203.09 o 
  10   7   9        3.82      -62.53    125.81 o 
   1   8   9     6752.48     6615.90    388.29 o 
   3   8   9       44.41      100.65     75.50 o 
   5   8   9     1259.06     1089.62    132.18 o 
   7   8   9       92.33       27.74    124.23 o 
   9   8   9       51.04     -109.94    188.68 o 
  11   8   9       26.83       43.96    152.47 o 
   2   9   9     3812.61     3950.44    177.32 o 
   4   9   9     6146.57     6497.10    302.26 o 
   6   9   9     1311.00      942.29    185.28 o 
   8   9   9     1659.68     2113.88    388.76 o 
  10   9   9      886.73     1447.38    256.66 o 
   1  10   9    13354.37    13484.88    389.30 o 
   3  10   9     6816.54     6937.24    311.65 o 
   5  10   9      646.95      625.23    106.83 o 
   7  10   9     2794.45     2929.14    374.94 o 
   9  10   9     3025.03     3349.83    510.68 o 
   2  11   9    21696.76    22253.09    433.07 o 
   4  11   9    13816.71    14038.08    461.44 o 
   6  11   9     3417.61     3112.81    250.78 o 
   8  11   9       59.29      192.29    375.39 o 
  10  11   9     1456.68     1616.34    327.82 o 
   1  12   9     9832.89     9895.65    317.31 o 
   3  12   9     3594.39     3501.36    255.64 o 
   5  12   9      246.13      128.70     91.44 o 
   7  12   9     4533.72     5104.34    454.57 o 
   9  12   9     2679.00     2704.31    384.82 o 
   2  13   9     9877.89    10436.24    490.22 o 
   4  13   9    15516.39    15726.89    505.44 o 
   6  13   9     3353.92     3647.13    331.25 o 
   8  13   9       46.33       36.03    144.09 o 
  10  13   9      798.04      845.08    262.82 o 
   1  14   9     3220.27     3387.56    215.83 o 
   3  14   9     1349.60      999.39    396.90 o 
   5  14   9      437.59      516.30    123.84 o 
   7  14   9      663.64      528.10    178.02 o 
   9  14   9      401.05      525.33    237.27 o 
   2  15   9     1625.48     1834.45    213.92 o 
   4  15   9     1292.37     1284.28    254.94 o 
   6  15   9       36.44     -133.32    152.35 o 
   8  15   9       13.85     -223.79    183.86 o 
   1  16   9      118.57      103.02     92.98 o 
   3  16   9       39.12     -104.99    121.16 o 
   5  16   9      951.36      931.55    160.17 o 
   7  16   9      845.53      902.67    187.11 o 
   9  16   9       78.02      194.64    323.22 o 
   2  17   9     2704.72     2817.94    252.71 o 
   4  17   9     3254.11     3322.88    359.05 o 
   6  17   9     1107.20     1120.29    212.55 o 
   8  17   9       24.11      313.30    371.80 o 
   1  18   9     4582.49     4797.78    264.17 o 
   3  18   9      191.52       42.40    144.47 o 
   5  18   9     1414.97     1897.37    286.96 o 
   7  18   9     1636.49     1729.61    278.47 o 
   2  19   9     3202.30     3696.03    293.65 o 
   4  19   9     5422.11     5429.91    469.92 o 
   6  19   9     1156.37     1015.23    221.74 o 
   1  20   9     2795.85     3342.91    325.95 o 
   3  20   9      238.34      176.18    144.76 o 
   5  20   9      371.73      631.90    190.98 o 
   7  20   9     1044.48     1402.17    317.83 o 
   2  21   9      935.90     1187.50    208.28 o 
   4  21   9      964.62     1298.29    261.22 o 
   6  21   9      231.75      215.96    124.05 o 
   1  22   9      171.70      303.31    129.18 o 
   3  22   9      247.86       -2.89    114.81 o 
   5  22   9       42.93      113.07    148.80 o 
   2  23   9      118.17      371.59    135.16 o 
   4  23   9       58.59      281.95    160.33 o 
   1  24   9      598.67      872.12    216.54 o 
   0   0  10    51202.42    49977.88   1096.37 o 
   2   0  10    18564.14    19692.91    603.20 o 
   4   0  10     1203.06     1526.29    197.43 o 
   6   0  10    13543.14    14396.03    594.64 o 
   8   0  10     8955.48     9096.78    567.72 o 
  10   0  10     2134.44     1415.73    521.51 o 
   1   1  10     6131.47     6223.20    237.27 o 
   3   1  10    34946.14    34906.44    558.76 o 
   5   1  10    18970.71    17956.04    454.94 o 
   7   1  10     1848.40     1856.53    175.46 o 
   9   1  10     1468.00     1734.24    210.60 o 
  11   1  10     1701.13     2539.44    626.96 o 
   0   2  10    37822.14    38376.86    671.32 o 
   2   2  10    21112.90    22283.96    459.15 o 
   4   2  10      611.56      816.40    107.21 o 
   6   2  10     6430.30     6578.63    311.50 o 
   8   2  10     3297.79     3241.42    288.54 o 
  10   2  10     1046.27      763.65    288.74 o 
   1   3  10     1835.70     1924.61    138.23 o 
   3   3  10     4151.13     4044.92    255.95 o 
   5   3  10      490.52      395.11     91.13 o 
   7   3  10      519.38      504.75    125.98 o 
   9   3  10       77.49      122.77    114.76 o 
  11   3  10      214.46       62.89    187.74 o 
   0   4  10     3791.99     3999.53    209.60 o 
   2   4  10     1486.15     1595.06    176.87 o 
   4   4  10      326.37      388.26     91.08 o 
   6   4  10     1221.87     1098.28    183.09 o 
   8   4  10      130.87       71.97     98.39 o 
  10   4  10       36.34      -66.70    153.20 o 
   1   5  10     2568.11     2574.19    148.90 o 
   3   5  10    12832.42    13706.63    478.88 o 
   5   5  10     6018.98     5505.43    316.05 o 
   7   5  10      994.61      919.04    161.73 o 
   9   5  10     1066.77      782.72    209.36 o 
  11   5  10      390.20      191.80    170.84 o 
   0   6  10    15977.31    15395.70    739.89 o 
   2   6  10    13315.25    13265.32    473.51 o 
   4   6  10     1409.49     1349.29    142.88 o 
   6   6  10     6705.51     7103.29    358.57 o 
   8   6  10     4625.60     4946.93    564.31 o 
  10   6  10     1371.91     1192.88    292.07 o 
   1   7  10    11050.06    11794.27    407.36 o 
   3   7  10    25672.90    26351.83    680.88 o 
   5   7  10    13189.72    13257.83    445.66 o 
   7   7  10     2135.07     2241.07    271.99 o 
   9   7  10     1373.54     2340.16    810.92 o 
  11   7  10     1594.61     1143.92    288.14 o 
   0   8  10    34834.31    33625.61    902.38 o 
   2   8  10    12235.23    12897.94    438.37 o 
   4   8  10       93.33       26.89     67.64 o 
   6   8  10     3584.07     3491.87    294.96 o 
   8   8  10     9783.69    11060.55    845.66 o 
  10   8  10     2380.25     2839.06    507.98 o 
   1   9  10     5841.91     5771.42    336.93 o 
   3   9  10    12732.24    12648.58    397.95 o 
   5   9  10     5338.87     5504.92    296.82 o 
   7   9  10     1306.64      853.84    189.52 o 
   9   9  10     1063.73     1435.20    352.28 o 
   0  10  10     2597.73     2624.04    272.78 o 
   2  10  10     2060.33     1824.26    123.91 o 
   4  10  10      777.31      772.33    122.06 o 
   6  10  10     1138.60     1071.09    172.71 o 
   8  10  10     2468.43     2820.09    651.41 o 
  10  10  10      893.62      937.40    215.02 o 
   1  11  10       65.56      172.00     74.17 o 
   3  11  10     1143.62     1143.09    132.90 o 
   5  11  10     2391.06     2577.00    257.98 o 
   7  11  10     1231.30     1249.74    306.48 o 
   9  11  10       14.54       -7.10    177.17 o 
   0  12  10     2539.43     3020.03    301.54 o 
   2  12  10     6949.12     7138.26    324.40 o 
   4  12  10      833.05      789.43    131.17 o 
   6  12  10      773.09      649.60    203.58 o 
   8  12  10       74.13      282.56    185.77 o 
  10  12  10       59.20      -34.02    173.13 o 
   1  13  10     1629.26     1637.95    150.61 o 
   3  13  10     2023.49     1888.00    226.48 o 
   5  13  10     2643.92     2543.37    232.84 o 
   7  13  10      261.94      174.42    118.36 o 
   9  13  10      400.95      336.95    190.30 o 
   0  14  10    12661.59    12402.77    636.89 o 
   2  14  10     3871.07     3993.92    323.27 o 
   4  14  10      582.33      591.04    192.08 o 
   6  14  10     2544.97     2651.43    350.24 o 
   8  14  10     2910.03     3928.91    758.55 o 
   1  15  10     1938.06     2199.35    219.10 o 
   3  15  10    10991.56    11285.68    644.59 o 
   5  15  10     4202.47     4778.97    381.83 o 
   7  15  10      545.23      489.56    163.07 o 
   9  15  10      501.67      302.41    368.25 o 
   0  16  10    10864.68    11904.24    656.76 o 
   2  16  10     2165.26     2292.98    236.45 o 
   4  16  10      585.39      394.89    132.44 o 
   6  16  10     1489.16     1531.57    249.11 o 
   8  16  10     2105.45     2470.37   1191.89 o 
   1  17  10     1056.32     1339.85    164.00 o 
   3  17  10     5170.96     5990.10    406.90 o 
   5  17  10     1923.66     2473.62    325.48 o 
   7  17  10      172.78      198.53    113.86 o 
   0  18  10     2021.87     1825.23    429.44 o 
   2  18  10      366.64      197.07    105.57 o 
   4  18  10      162.48      344.01    168.13 o 
   6  18  10      313.22      264.43    167.31 o 
   1  19  10        7.82        2.86     93.83 o 
   3  19  10       15.67       68.91    125.63 o 
   5  19  10       58.57      120.87    142.82 o 
   7  19  10       45.59      179.22    151.61 o 
   0  20  10     2141.03     2375.46    300.47 o 
   2  20  10      300.75      124.11    158.16 o 
   4  20  10      107.02     -215.01    143.34 o 
   6  20  10      512.47      376.90    216.36 o 
   1  21  10      396.62      447.91    166.36 o 
   3  21  10     1151.04     1440.46    217.59 o 
   5  21  10      485.56      690.76    188.55 o 
   0  22  10     3537.16     3546.93    572.84 o 
   2  22  10     1074.70      996.71    196.86 o 
   4  22  10       45.36       19.54    130.22 o 
   1  23  10      318.12      672.38    193.54 o 
   3  23  10     1045.89      921.90    216.02 o 
   0  24  10      818.00      847.84    330.97 o 
   2   1  11     9283.55     9227.92    311.33 o 
   4   1  11     5279.61     5153.05    232.96 o 
   6   1  11      866.52      609.78    101.35 o 
   8   1  11      111.12      -66.49     96.20 o 
  10   1  11      325.50      411.50    150.58 o 
   1   2  11     4226.91     3579.17    190.03 o 
   3   2  11     2058.86     2178.33    167.87 o 
   5   2  11     2792.78     2919.78    195.02 o 
   7   2  11     8402.50     8741.72    361.40 o 
   9   2  11     1427.50     1382.94    196.28 o 
  11   2  11        0.46      268.97    285.64 o 
   2   3  11    23990.83    23559.71    493.79 o 
   4   3  11    22334.59    21669.97    566.84 o 
   6   3  11     8307.83     8187.55    361.02 o 
   8   3  11      185.82      162.99    110.93 o 
  10   3  11     1641.29     2060.88    330.56 o 
   1   4  11    25189.93    24716.34    417.07 o 
   3   4  11     3499.60     3538.46    252.50 o 
   5   4  11     6356.07     6653.81    328.58 o 
   7   4  11     9128.02     9610.02    477.30 o 
   9   4  11     4676.43     5458.19    513.65 o 
  11   4  11      157.89       59.94    235.45 o 
   2   5  11     9351.11     8970.67    426.95 o 
   4   5  11    20199.60    19884.21    689.89 o 
   6   5  11     4938.64     4888.77    288.54 o 
   8   5  11     2019.72     1813.32    274.61 o 
  10   5  11     1729.70     1943.18    323.55 o 
   1   6  11    14651.68    14153.00    354.45 o 
   3   6  11     3086.33     3077.56    291.23 o 
   5   6  11     1429.67     1369.85    140.82 o 
   7   6  11     3681.05     3566.13    353.36 o 
   9   6  11     2157.28     2300.60    417.36 o 
  11   6  11      130.59     -176.28    235.82 o 
   2   7  11     1513.07     1424.12    106.34 o 
   4   7  11     1674.65     1899.00    182.75 o 
   6   7  11      338.21      120.93    110.92 o 
   8   7  11       85.13     -202.19    309.57 o 
  10   7  11      165.27       55.54    153.60 o 
   1   8  11      486.75      296.57     92.10 o 
   3   8  11      267.69      183.68     83.46 o 
   5   8  11      308.21      393.58     96.42 o 
   7   8  11       47.01       49.55     87.00 o 
   9   8  11      496.17      413.33    418.27 o 
   2   9  11     2066.76     1835.89    180.37 o 
   4   9  11     5647.56     5561.00    284.06 o 
   6   9  11     1930.92     1996.47    242.29 o 
   8   9  11      317.56      204.42    264.39 o 
  10   9  11      610.39     1010.98    320.81 o 
   1  10  11    21576.69    21339.97    898.42 o 
   3  10  11     2098.45     2047.21    171.14 o 
   5  10  11     3070.16     2766.62    299.02 o 
   7  10  11     5887.06     7710.76    707.01 o 
   9  10  11     2137.37     1535.21    369.48 o 
   2  11  11    10842.68    10667.04    376.47 o 
   4  11  11    11453.15    11527.90    414.62 o 
   6  11  11     3172.64     3262.95    302.64 o 
   8  11  11      595.32      413.83    215.82 o 
  10  11  11     1320.90     1350.17    258.92 o 
   1  12  11     8485.30     8157.20    436.92 o 
   3  12  11     6245.36     5982.21    296.32 o 
   5  12  11     1859.71     1727.50    214.56 o 
   7  12  11     5972.34     7277.13    558.19 o 
   9  12  11     2048.05     2018.26    430.70 o 
   2  13  11     4041.05     4134.94    331.18 o 
   4  13  11     7444.69     8347.95    412.72 o 
   6  13  11      719.32      491.12    165.32 o 
   8  13  11       18.12      274.63    252.92 o 
   1  14  11     1810.68     1898.56    237.03 o 
   3  14  11      133.27      154.77     88.56 o 
   5  14  11      765.28      565.66    197.85 o 
   7  14  11      870.98      710.53    224.31 o 
   9  14  11      338.29      333.74    292.54 o 
   2  15  11     1514.92     1595.70    230.05 o 
   4  15  11      107.08     -121.55    139.00 o 
   6  15  11      128.60      -65.06    132.81 o 
   8  15  11       28.05       37.09    375.08 o 
   1  16  11     1696.97     1838.96    309.77 o 
   3  16  11      361.50      282.33    141.14 o 
   5  16  11     1050.20     1132.93    203.47 o 
   7  16  11      764.94      852.18    227.98 o 
   2  17  11      558.13      537.80    153.75 o 
   4  17  11     3650.60     3702.60    366.62 o 
   6  17  11      647.69      744.32    209.23 o 
   8  17  11       25.34      -56.73    247.30 o 
   1  18  11     5066.50     5633.42    305.10 o 
   3  18  11      220.84      296.13    235.35 o 
   5  18  11      691.60      726.80    200.61 o 
   7  18  11     1322.55     1154.38    221.00 o 
   2  19  11     2113.62     1971.81    226.81 o 
   4  19  11     2909.65     3194.25    401.28 o 
   6  19  11      935.75      752.28    182.70 o 
   1  20  11     2598.55     2862.09    253.94 o 
   3  20  11      650.46      490.41    144.31 o 
   5  20  11      241.02      315.98    155.06 o 
   2  21  11      570.45      600.93    181.71 o 
   4  21  11      962.26      901.42    190.30 o 
   1  22  11      357.04      498.05    213.43 o 
   3  22  11       85.28      114.46    141.32 o 
   2  23  11        2.50      270.22    122.75 o 
   0   0  12    54604.53    49996.30   1209.85 o 
   2   0  12     5051.67     4969.62    340.06 o 
   4   0  12      122.97       27.51    102.88 o 
   6   0  12     6282.94     5635.79    403.43 o 
   8   0  12     6548.25     7052.26    606.79 o 
  10   0  12     1354.61      771.52    467.07 o 
   1   1  12    16112.87    16086.57    373.34 o 
   3   1  12    47279.94    48235.02    705.64 o 
   5   1  12    13533.48    13185.46    423.97 o 
   7   1  12      617.00      571.25    114.26 o 
   9   1  12     1802.16     1894.50    261.31 o 
  11   1  12     1429.93     2220.00    607.95 o 
   0   2  12    13496.30    13594.28    443.15 o 
   2   2  12    14461.46    13744.07    393.52 o 
   4   2  12      517.42      583.71    101.06 o 
   6   2  12     6383.23     6465.63    305.03 o 
   8   2  12     2207.54     2489.47    217.21 o 
  10   2  12      610.58      656.61    182.66 o 
   1   3  12      937.63      904.07    100.75 o 
   3   3  12     2070.89     1857.88    157.12 o 
   5   3  12     3865.23     3608.59    254.77 o 
   7   3  12      382.35      331.64    118.96 o 
   9   3  12      762.71      973.43    208.40 o 
  11   3  12      245.94      430.17    308.78 o 
   0   4  12     3705.02     3971.42    236.77 o 
   2   4  12      245.34      199.40     81.05 o 
   4   4  12        2.64      -85.77     99.78 o 
   6   4  12      203.57      287.70     92.17 o 
   8   4  12      208.32      161.72    124.66 o 
  10   4  12       79.04        6.77    130.68 o 
   1   5  12      800.48      601.17     98.52 o 
   3   5  12      914.98      859.78    129.65 o 
   5   5  12     2897.57     2638.72    222.18 o 
   7   5  12     3362.02     3132.75    257.58 o 
   9   5  12      608.60      606.24    206.66 o 
   0   6  12    14248.29    12926.01    688.69 o 
   2   6  12     9080.73     9405.23    391.06 o 
   4   6  12      602.46      462.99    113.81 o 
   6   6  12     1561.89     1329.88    197.15 o 
   8   6  12     3637.48     3969.91    519.61 o 
  10   6  12      888.09     1297.03    295.13 o 
   1   7  12     5520.92     4852.34    260.61 o 
   3   7  12    16017.29    15761.36    516.62 o 
   5   7  12    13593.92    13587.04    451.91 o 
   7   7  12      470.63      169.15    154.97 o 
   9   7  12      537.63      401.71    213.42 o 
   0   8  12    25790.28    25621.20    855.39 o 
   2   8  12    15200.09    15258.00    514.55 o 
   4   8  12      474.42      327.51     87.84 o 
   6   8  12     2926.26     3419.71    278.79 o 
   8   8  12     6540.17     7290.69    719.13 o 
  10   8  12      767.31      984.95    267.75 o 
   1   9  12     2738.93     2676.22    233.94 o 
   3   9  12     8938.58     9340.98    411.25 o 
   5   9  12     9569.82     9469.61    385.66 o 
   7   9  12     1543.92     1036.67    331.54 o 
   9   9  12      376.02      452.62    210.32 o 
   0  10  12     6060.51     6221.37    521.53 o 
   2  10  12     5790.13     6548.12    351.19 o 
   4  10  12       28.68       -3.31     75.34 o 
   6  10  12     1982.57     1996.87    241.73 o 
   8  10  12      202.66      375.06    246.99 o 
  10  10  12      244.56      355.00    223.37 o 
   1  11  12       71.06      199.76    111.14 o 
   3  11  12     1082.71     1214.07    149.51 o 
   5  11  12      778.16      634.52    124.44 o 
   7  11  12      369.29      -48.24    169.45 o 
   9  11  12      198.10      496.87    232.72 o 
   0  12  12     1949.68     1815.58    253.10 o 
   2  12  12     1993.82     1620.37    187.90 o 
   4  12  12     1809.82     1834.68    180.15 o 
   6  12  12     1319.64     1390.12    206.25 o 
   8  12  12      180.10      -36.60    291.93 o 
   1  13  12     3484.57     3127.61    293.61 o 
   3  13  12     5154.84     5640.67    347.47 o 
   5  13  12     2006.06     2406.83    279.38 o 
   7  13  12       88.16       44.78    166.95 o 
   9  13  12      687.18      196.54    263.57 o 
   0  14  12     7222.16     6978.18    503.58 o 
   2  14  12     2712.84     2802.33    285.78 o 
   4  14  12      368.39      262.39    114.68 o 
   6  14  12     3905.52     3320.86    419.71 o 
   8  14  12     1417.50     1059.41    525.58 o 
   1  15  12      948.70      933.13    192.83 o 
   3  15  12     9967.72    11184.48    508.09 o 
   5  15  12     4711.69     5362.53    385.13 o 
   7  15  12      148.88      -65.55    161.18 o 
   0  16  12     6259.76     6951.97    528.73 o 
   2  16  12     1962.57     2147.50    260.64 o 
   4  16  12      146.91      107.33    122.21 o 
   6  16  12     2106.58     2332.05    362.00 o 
   8  16  12      920.25     1172.83    593.82 o 
   1  17  12      218.46      316.02    129.18 o 
   3  17  12     2093.21     2066.12    285.77 o 
   5  17  12     1659.99     1722.43    286.79 o 
   7  17  12      255.66      268.84    141.19 o 
   0  18  12     1483.63     1675.24    282.74 o 
   2  18  12      602.67      838.94    170.35 o 
   4  18  12       69.62        7.36    104.71 o 
   6  18  12      281.04      707.22    217.68 o 
   1  19  12       75.09       69.77    104.18 o 
   3  19  12       75.59      106.23    133.82 o 
   5  19  12       14.99       44.29    204.58 o 
   0  20  12      450.51      316.87    156.46 o 
   2  20  12        7.60      105.14    140.54 o 
   4  20  12       53.42      -43.31    130.05 o 
   1  21  12      133.87      173.07    112.19 o 
   3  21  12      822.10      606.82    353.53 o 
   0  22  12      993.30     1134.13    274.84 o 
   2  22  12      586.65      513.63    162.55 o 
   2   1  13     7489.94     7900.14    312.18 o 
   4   1  13     3480.09     3547.60    241.18 o 
   6   1  13      141.16      241.36     89.35 o 
   8   1  13      127.65      161.23    102.89 o 
  10   1  13      475.68      258.51    278.36 o 
   1   2  13    17414.04    16635.62    392.50 o 
   3   2  13     2364.86     2473.93    191.05 o 
   5   2  13     3231.01     3116.90    215.87 o 
   7   2  13     5037.65     4870.76    313.04 o 
   9   2  13     1058.82     1197.98    238.76 o 
   2   3  13    16396.83    15434.54    437.55 o 
   4   3  13    17705.28    17276.80    500.13 o 
   6   3  13     3646.74     3433.11    238.11 o 
   8   3  13     1258.64     1464.01    179.77 o 
  10   3  13     1804.94     2072.97    304.58 o 
   1   4  13    26759.71    25310.70    465.22 o 
   3   4  13     2370.77     2548.54    194.50 o 
   5   4  13     3072.79     3249.82    227.08 o 
   7   4  13     4534.73     4933.67    331.50 o 
   9   4  13     4123.49     4715.14    479.06 o 
   2   5  13     7796.76     7786.40    337.49 o 
   4   5  13    13244.50    13911.43    501.19 o 
   6   5  13     5334.53     5188.57    352.95 o 
   8   5  13      413.48      174.39    137.78 o 
  10   5  13     1403.76     1818.17    290.61 o 
   1   6  13     8028.37     7478.66    269.24 o 
   3   6  13      698.52      661.13    124.89 o 
   5   6  13      291.80      138.66     83.85 o 
   7   6  13     1890.32     2130.04    267.28 o 
   9   6  13     1560.92     1652.68    301.11 o 
   2   7  13     2019.87     1864.90    192.49 o 
   4   7  13     1170.65     1153.20    181.53 o 
   6   7  13      490.49      349.59    101.00 o 
   8   7  13      110.39      -55.32    151.34 o 
  10   7  13       47.31     -206.69    165.57 o 
   1   8  13     1567.01     1314.07    166.21 o 
   3   8  13      328.60      136.59     89.12 o 
   5   8  13     1475.76     1224.24    155.10 o 
   7   8  13      170.71      101.83    126.87 o 
   9   8  13      138.35       28.73    135.63 o 
   2   9  13      215.39       99.19     86.23 o 
   4   9  13     2377.76     2196.00    195.97 o 
   6   9  13     1703.69     1878.03    217.55 o 
   8   9  13       50.91       -5.33    179.57 o 
   1  10  13    13609.59    13510.56    516.18 o 
   3  10  13      511.09      382.63    106.42 o 
   5  10  13     1984.29     1796.70    207.24 o 
   7  10  13     3398.12     4883.31    578.84 o 
   9  10  13     1790.69     2097.17    426.33 o 
   2  11  13     9642.38     9498.48    443.56 o 
   4  11  13     5894.23     6134.03    324.12 o 
   6  11  13     3179.15     3150.05    279.22 o 
   8  11  13       21.92       45.95    163.98 o 
   1  12  13     5534.21     5743.49    395.93 o 
   3  12  13      993.64      895.17    156.15 o 
   5  12  13     2881.32     2781.11    298.06 o 
   7  12  13     3456.02     3732.92    369.28 o 
   9  12  13     1381.54     1429.19    522.90 o 
   2  13  13     4281.04     4650.08    329.71 o 
   4  13  13     5212.66     6100.67    490.70 o 
   6  13  13     1832.64     1687.44    424.92 o 
   8  13  13      265.35      787.55    435.44 o 
   1  14  13     2007.82     2189.38    232.57 o 
   3  14  13      143.62       77.24    102.37 o 
   5  14  13      280.08      186.55    155.39 o 
   7  14  13      740.96     1022.06    260.81 o 
   2  15  13      586.56      259.97    125.46 o 
   4  15  13      316.87      358.16    135.39 o 
   6  15  13      493.91      349.56    151.63 o 
   8  15  13      140.67      112.79    292.73 o 
   1  16  13     1433.29     1092.68    176.84 o 
   3  16  13      286.36      192.61    105.22 o 
   5  16  13      288.94      340.51    114.86 o 
   7  16  13      279.41      103.84    168.36 o 
   2  17  13     1479.97     1510.97    243.88 o 
   4  17  13     2559.45     2525.51    300.49 o 
   6  17  13      279.89      300.58    145.35 o 
   1  18  13     4077.61     4065.59    339.74 o 
   3  18  13       59.29       53.54    113.18 o 
   5  18  13      363.25      375.13    324.85 o 
   2  19  13     2561.25     2507.21    285.61 o 
   4  19  13     2140.11     2246.14    257.78 o 
   1  20  13     1967.53     2637.95    258.85 o 
   3  20  13      383.31      215.58    117.92 o 
   2  21  13      623.63      582.57    145.46 o 
   1  22  13      591.76      581.00    144.01 o 
   0   0  14    27571.81    27368.60    975.78 o 
   2   0  14     8275.59     8035.01    461.17 o 
   4   0  14      494.64      767.82    231.01 o 
   6   0  14    13405.11    14035.62    678.91 o 
   8   0  14     5318.93     6053.73    598.85 o 
  10   0  14      919.00      783.27    387.19 o 
   1   1  14     2773.75     2437.68    146.52 o 
   3   1  14    23647.34    22912.89    562.19 o 
   5   1  14     9206.38     9648.18    394.33 o 
   7   1  14       48.11       90.71     76.60 o 
   9   1  14     2042.66     2472.28    241.79 o 
   0   2  14    11068.44    10683.22    431.30 o 
   2   2  14     5920.51     5580.07    276.93 o 
   4   2  14      968.82     1010.99    139.52 o 
   6   2  14     5894.29     6347.23    325.99 o 
   8   2  14     2206.14     1627.07    212.08 o 
  10   2  14      341.12      331.65    179.26 o 
   1   3  14     1620.99     1727.48    146.36 o 
   3   3  14     3400.98     3208.29    229.65 o 
   5   3  14     1434.03     1452.03    163.75 o 
   7   3  14      756.32      750.91    153.85 o 
   9   3  14      329.84      116.23    159.13 o 
   0   4  14     1037.08     1124.62    146.55 o 
   2   4  14      771.22      931.24    146.99 o 
   4   4  14      197.02      218.71     85.04 o 
   6   4  14      411.84      329.95    134.78 o 
   8   4  14      164.44        2.81    142.02 o 
  10   4  14       36.37       88.72    147.46 o 
   1   5  14       21.32      -27.69     49.98 o 
   3   5  14     1879.87     1657.56    171.58 o 
   5   5  14     2112.78     2070.34    187.13 o 
   7   5  14      327.17      397.97    163.53 o 
   9   5  14      154.77      247.37    150.53 o 
   0   6  14    13915.63    13458.33    642.21 o 
   2   6  14     8858.59     9344.97    385.27 o 
   4   6  14       28.87      -41.36     86.66 o 
   6   6  14     4794.98     4596.18    430.64 o 
   8   6  14     2871.29     3062.22    333.09 o 
  10   6  14      310.90      446.64    251.79 o 
   1   7  14     1136.99     1262.84    176.71 o 
   3   7  14     5039.69     5098.16    318.41 o 
   5   7  14     7616.29     8098.01    410.53 o 
   7   7  14      347.54      156.56     95.75 o 
   9   7  14      349.61      260.28    247.30 o 
   0   8  14    16893.88    15893.00    721.90 o 
   2   8  14     8244.04     8585.13    414.20 o 
   4   8  14       19.53     -103.38    104.21 o 
   6   8  14     2439.64     2563.73    258.36 o 
   8   8  14     4552.60     5871.34    684.94 o 
   1   9  14     1594.15     1644.47    174.41 o 
   3   9  14     1556.45     1383.76    183.69 o 
   5   9  14     3183.63     3477.49    287.59 o 
   7   9  14     1104.47     1080.63    208.87 o 
   9   9  14      223.06      156.80    168.36 o 
   0  10  14     2760.14     2554.16    316.82 o 
   2  10  14     1489.33     1575.37    196.67 o 
   4  10  14      824.32      416.01    101.37 o 
   6  10  14     1166.41     1108.07    183.47 o 
   8  10  14      756.64     1237.80    279.20 o 
   1  11  14      926.19     1189.37    229.41 o 
   3  11  14      475.90      312.63    108.22 o 
   5  11  14      108.69       83.07    100.12 o 
   7  11  14      409.01      379.74    156.65 o 
   9  11  14        2.64      -30.03    201.20 o 
   0  12  14      461.09      468.27    185.54 o 
   2  12  14      599.28      476.86    147.05 o 
   4  12  14      361.86      362.30    112.22 o 
   6  12  14      397.14      198.59    209.41 o 
   8  12  14      314.11      474.55    312.80 o 
   1  13  14      932.17      808.91    188.10 o 
   3  13  14     1858.65     1733.82    207.75 o 
   5  13  14     1987.35     2136.93    270.85 o 
   7  13  14       49.70       62.81    170.03 o 
   0  14  14     7529.05     7535.22   1185.27 o 
   2  14  14     3199.63     3184.42    276.45 o 
   4  14  14      208.19       94.78    122.08 o 
   6  14  14     2659.47     3190.46    433.97 o 
   8  14  14     1589.50     1207.33    380.06 o 
   1  15  14      892.03      719.94    145.71 o 
   3  15  14     5830.84     6096.31    399.65 o 
   5  15  14     2347.06     2298.74    291.14 o 
   7  15  14      156.03      256.22    185.16 o 
   0  16  14     7088.63     7883.29    591.34 o 
   2  16  14     2093.01     1955.47    298.96 o 
   4  16  14      105.78      193.35    162.68 o 
   6  16  14     2369.67     2602.56    354.26 o 
   1  17  14      315.24      303.01    127.17 o 
   3  17  14     1754.67     1489.39    250.83 o 
   5  17  14     1197.29     1233.34    270.08 o 
   0  18  14     1600.18     2058.62    319.58 o 
   2  18  14      655.54      646.47    180.72 o 
   4  18  14       95.73      249.53    112.86 o 
   1  19  14       34.42      164.84    123.52 o 
   3  19  14      206.26       91.26     95.70 o 
   5  19  14       22.76       84.76    124.56 o 
   0  20  14     1188.19     1347.33    320.31 o 
   2  20  14      246.62      285.44    126.04 o 
   4  20  14        8.36     -200.15    158.15 o 
   1  21  14      170.79      232.14    117.82 o 
   2   1  15     1184.49     1057.69    129.07 o 
   4   1  15     1406.73     1551.41    224.36 o 
   6   1  15     1298.79     1181.16    167.71 o 
   8   1  15      240.85      454.11    147.56 o 
  10   1  15      384.97      357.64    196.02 o 
   1   2  15     9312.18     8779.20    289.56 o 
   3   2  15     1602.13     1268.04    174.78 o 
   5   2  15     1598.96     1577.60    194.54 o 
   7   2  15     4454.25     4633.29    330.56 o 
   9   2  15      900.19     1024.61    210.97 o 
   2   3  15    10284.02    10848.07    347.70 o 
   4   3  15    15437.04    15630.87    511.84 o 
   6   3  15     3496.42     3782.60    291.20 o 
   8   3  15        3.03     -138.54    113.53 o 
  10   3  15     1080.12     1725.50    295.72 o 
   1   4  15    17665.49    16799.60    389.34 o 
   3   4  15     2454.97     2466.90    212.07 o 
   5   4  15     1736.79     1679.58    180.62 o 
   7   4  15     5476.66     5725.81    415.19 o 
   9   4  15     2076.51     2281.54    356.30 o 
   2   5  15     6720.87     7185.84    379.14 o 
   4   5  15    10946.03    11691.85    451.64 o 
   6   5  15     3695.73     3768.64    346.01 o 
   8   5  15      126.67      135.60     94.75 o 
   1   6  15    12300.75    12810.69    457.49 o 
   3   6  15      667.76      747.49    131.22 o 
   5   6  15     1416.11     1616.95    181.35 o 
   7   6  15     1744.17     1972.57    257.85 o 
   9   6  15      440.80      357.53    210.10 o 
   2   7  15      628.67      388.64     99.41 o 
   4   7  15      439.10      218.25     93.38 o 
   6   7  15      503.98      234.22    128.82 o 
   8   7  15       16.86      136.80    169.23 o 
   1   8  15     1031.22      907.41    137.56 o 
   3   8  15      628.55      575.65    123.31 o 
   5   8  15     1001.00      841.63    149.53 o 
   7   8  15      130.66       69.94    125.72 o 
   9   8  15       28.98       10.39    334.18 o 
   2   9  15     2761.50     2443.77    215.19 o 
   4   9  15     2660.58     2509.58    242.07 o 
   6   9  15     1398.62     1317.12    218.52 o 
   8   9  15      101.53      233.85    152.48 o 
   1  10  15     5580.12     5938.01    335.61 o 
   3  10  15      685.97      664.36    146.31 o 
   5  10  15     1156.19     1102.38    172.03 o 
   7  10  15     2622.92     3278.35    422.48 o 
   2  11  15     5276.88     5026.41    348.28 o 
   4  11  15     6593.35     7212.18    416.56 o 
   6  11  15     1717.60     1805.87    286.01 o 
   8  11  15       13.74      105.35    132.06 o 
   1  12  15     6836.46     6568.23    430.07 o 
   3  12  15     2117.93     2183.47    239.00 o 
   5  12  15     1174.63     1224.60    245.21 o 
   7  12  15     2759.66     3295.63    443.66 o 
   2  13  15     1426.08     1493.58    201.97 o 
   4  13  15     3220.37     3403.90    344.70 o 
   6  13  15     1366.44     1602.04    248.04 o 
   1  14  15     2755.30     3029.62    260.68 o 
   3  14  15      344.91      447.71    202.27 o 
   5  14  15      407.42      215.06    153.40 o 
   7  14  15      506.30      847.00    307.07 o 
   2  15  15       85.57       72.71    101.48 o 
   4  15  15      690.96      307.23    152.54 o 
   6  15  15      131.79      109.30    197.44 o 
   1  16  15      285.59      231.68    117.85 o 
   3  16  15      214.53      628.87    190.14 o 
   5  16  15      243.89      284.26    128.04 o 
   2  17  15      976.07      589.90    153.19 o 
   4  17  15     1422.39     1102.55    227.28 o 
   1  18  15     2296.42     2940.60    308.20 o 
   3  18  15      242.74       63.77    112.86 o 
   5  18  15      379.39      289.26    175.75 o 
   2  19  15      969.62     1357.97    219.40 o 
   4  19  15     1590.28     1601.57    237.33 o 
   1  20  15     1495.93     1947.89    245.11 o 
   0   0  16    20748.80    20183.30    906.03 o 
   2   0  16     8069.70     8654.70    517.43 o 
   4   0  16      322.32      295.54    143.88 o 
   6   0  16     3863.09     4319.03    414.48 o 
   8   0  16     2543.13     3364.84    769.03 o 
   1   1  16     1287.82     1025.83    109.74 o 
   3   1  16     9215.21     9131.74    382.06 o 
   5   1  16     6114.75     5811.81    402.38 o 
   7   1  16     2632.71     2619.88    259.94 o 
   9   1  16      731.79      808.89    221.12 o 
   0   2  16    15157.67    14742.02    547.06 o 
   2   2  16     2210.11     2249.54    198.82 o 
   4   2  16       38.23        9.40    111.73 o 
   6   2  16     1514.00     1465.07    193.17 o 
   8   2  16     1814.10     1982.96    266.05 o 
   1   3  16     1107.97     1156.66    132.28 o 
   3   3  16     2082.73     1893.73    199.11 o 
   5   3  16     1466.80     1470.76    173.31 o 
   7   3  16      213.71      401.62    139.26 o 
   9   3  16       21.55     -171.11    204.51 o 
   0   4  16     2202.19     2384.81    292.11 o 
   2   4  16      714.79     1006.29    190.18 o 
   4   4  16      361.72      273.22    104.03 o 
   6   4  16       10.37      302.96    118.04 o 
   8   4  16       74.55       48.72    118.77 o 
   1   5  16      665.05      377.00    129.18 o 
   3   5  16     2460.26     2351.75    232.72 o 
   5   5  16      610.64      570.52    131.19 o 
   7   5  16       84.90      -22.93    131.75 o 
   9   5  16       83.80      120.58    138.67 o 
   0   6  16    11574.87    11369.43    630.73 o 
   2   6  16     2502.06     2300.45    259.78 o 
   4   6  16      894.90      728.45    129.88 o 
   6   6  16     1983.34     2193.00    239.60 o 
   8   6  16     2153.04     2223.71    255.47 o 
   1   7  16     3493.94     3282.41    248.92 o 
   3   7  16     8379.84     9103.59    416.44 o 
   5   7  16     5339.63     5673.44    359.88 o 
   7   7  16      670.97      765.44    166.64 o 
   9   7  16      405.15       85.55    203.71 o 
   0   8  16    11605.06    11823.09    663.52 o 
   2   8  16     4116.03     4403.48    320.28 o 
   4   8  16      652.29      817.72    149.65 o 
   6   8  16     2916.53     2923.46    286.11 o 
   8   8  16     2477.41     3004.00    412.50 o 
   1   9  16     2078.95     2097.80    207.72 o 
   3   9  16     5388.70     6024.78    348.92 o 
   5   9  16     3974.99     4202.41    330.21 o 
   7   9  16      325.23      183.46    154.45 o 
   0  10  16     3073.79     3565.99    387.28 o 
   2  10  16     1604.68     1333.33    174.82 o 
   4  10  16      122.59       82.14    101.62 o 
   6  10  16      975.61      789.68    196.26 o 
   8  10  16      594.77      974.41    249.48 o 
   1  11  16      529.87      421.21    110.42 o 
   3  11  16      230.23      220.51    125.92 o 
   5  11  16      290.21      389.29    138.98 o 
   7  11  16      208.87      182.76    176.17 o 
   0  12  16     1825.04     1756.62    281.27 o 
   2  12  16      169.57      145.26    108.93 o 
   4  12  16      305.78      229.94    201.12 o 
   6  12  16       72.43       71.94    122.99 o 
   1  13  16      501.59      395.78    148.28 o 
   3  13  16     2405.66     2480.39    265.12 o 
   5  13  16     1746.10     1469.57    244.91 o 
   7  13  16       80.55      342.20    228.64 o 
   0  14  16     4343.06     3685.75    412.60 o 
   2  14  16     2116.76     2045.85    235.56 o 
   4  14  16       83.48        1.62    127.26 o 
   6  14  16     1379.81     1205.21    293.55 o 
   1  15  16      745.18      735.98    150.34 o 
   3  15  16     4080.27     4343.88    351.72 o 
   5  15  16     1764.43     2071.63    292.42 o 
   0  16  16     3298.62     3873.66    541.61 o 
   2  16  16     1407.26     1628.70    228.29 o 
   4  16  16        9.18      -95.85    140.75 o 
   1  17  16      208.11      258.70    116.67 o 
   3  17  16     1374.08     1332.53    240.74 o 
   5  17  16      888.46      827.07    255.25 o 
   0  18  16     1025.87     1175.02    320.98 o 
   2  18  16      466.63      336.72    172.58 o 
   4  18  16       18.29      -51.13    146.42 o 
   1  19  16       76.43     -176.79    117.86 o 
   2   1  17      216.33      150.35     68.66 o 
   4   1  17      787.76      844.80    156.18 o 
   6   1  17      289.13      276.29    125.55 o 
   8   1  17      283.97      256.52    156.01 o 
   1   2  17     8294.85     7888.01    293.03 o 
   3   2  17     1631.60     1462.02    192.36 o 
   5   2  17     1689.07     1413.40    212.91 o 
   7   2  17     3104.85     2763.80    304.44 o 
   9   2  17      653.03      774.83    194.20 o 
   2   3  17     2419.21     2227.16    198.43 o 
   4   3  17     6554.01     6436.33    388.89 o 
   6   3  17      609.03      477.68    132.31 o 
   8   3  17      133.31      183.05    132.65 o 
   1   4  17    10855.21    10949.57    441.32 o 
   3   4  17      861.64      881.34    167.79 o 
   5   4  17     1830.29     1982.28    215.30 o 
   7   4  17     4898.84     5444.37    429.49 o 
   9   4  17     1479.66     1351.00    308.41 o 
   2   5  17     1963.72     1924.48    218.87 o 
   4   5  17     4640.99     5155.87    326.12 o 
   6   5  17     2468.97     2558.57    305.11 o 
   8   5  17       26.80      182.01    143.02 o 
   1   6  17     4983.67     5044.41    307.51 o 
   3   6  17       10.74      -34.62    101.32 o 
   5   6  17     1548.71     1540.76    187.26 o 
   7   6  17     1460.12     1821.14    233.89 o 
   2   7  17      382.02      383.18    129.68 o 
   4   7  17      161.78      141.66    121.56 o 
   6   7  17      603.17      345.96    135.20 o 
   8   7  17       37.51     -111.39    190.66 o 
   1   8  17      886.76     1211.18    166.80 o 
   3   8  17      430.36      510.98    127.96 o 
   5   8  17       15.94       74.35    110.87 o 
   7   8  17      222.43       67.11    107.25 o 
   2   9  17     1791.73     1752.74    210.26 o 
   4   9  17     1966.19     2134.13    224.20 o 
   6   9  17      628.94      247.63    109.89 o 
   8   9  17      122.78      146.66    177.05 o 
   1  10  17     4862.87     5014.23    328.14 o 
   3  10  17      564.73      588.29    138.32 o 
   5  10  17     1121.87     1300.22    244.07 o 
   7  10  17     1736.68     1956.03    436.42 o 
   2  11  17     4222.04     4328.38    314.39 o 
   4  11  17     5434.20     6212.81    622.69 o 
   6  11  17      970.80      940.26    206.57 o 
   1  12  17     5157.30     5548.29    357.74 o 
   3  12  17      335.81      331.14    129.98 o 
   5  12  17      542.90      345.46    148.00 o 
   7  12  17     2133.20     2305.43    392.45 o 
   2  13  17     1454.00     1784.35    210.87 o 
   4  13  17     1602.66     1387.14    240.30 o 
   6  13  17      647.12      755.58    250.54 o 
   1  14  17      906.98     1111.01    184.27 o 
   3  14  17      220.39       -7.37    118.72 o 
   5  14  17      205.22      339.36    174.54 o 
   2  15  17       98.10       89.92    146.14 o 
   4  15  17      347.77      210.79    140.04 o 
   1  16  17      430.09      298.12    127.91 o 
   3  16  17       39.11      -38.89    140.61 o 
   2  17  17      563.39      391.56    185.42 o 
   4  17  17      639.20      273.81    145.08 o 
   1  18  17     1434.19     1671.78    257.70 o 
   0   0  18    17671.35    16965.33   1160.32 o 
   2   0  18    12431.70    11828.60    533.64 o 
   4   0  18      244.71      -11.55    149.82 o 
   6   0  18     5124.04     5788.67    616.37 o 
   8   0  18     1601.66     1305.65    466.93 o 
   1   1  18      157.91      225.61     66.37 o 
   3   1  18     5046.79     5083.96    306.47 o 
   5   1  18     3867.35     3695.08    347.89 o 
   7   1  18      377.72      260.38    183.33 o 
   0   2  18    10639.02    10332.56    608.48 o 
   2   2  18     3005.31     3098.96    214.41 o 
   4   2  18      141.48      129.70     92.69 o 
   6   2  18     1231.60     1217.96    209.43 o 
   8   2  18     1598.93     1712.85    367.58 o 
   1   3  18       10.95       36.82    110.15 o 
   3   3  18       67.33        0.87    105.84 o 
   5   3  18      769.46      727.15    150.85 o 
   7   3  18      492.60      434.38    155.61 o 
   0   4  18     1976.57     2177.08    288.90 o 
   2   4  18      148.48       88.76     95.68 o 
   4   4  18      247.18      262.16    109.59 o 
   6   4  18      379.99      435.83    154.29 o 
   8   4  18       19.36       65.56    194.82 o 
   1   5  18      107.66      177.26     91.59 o 
   3   5  18     3268.89     3401.63    291.38 o 
   5   5  18      922.25      675.69    227.95 o 
   7   5  18      183.33       -1.89    147.16 o 
   0   6  18     6329.56     6601.56    515.13 o 
   2   6  18     2208.55     2171.35    215.99 o 
   4   6  18       11.04       65.77    105.91 o 
   6   6  18     2311.59     2511.26    302.90 o 
   8   6  18     1728.62     1909.26    253.54 o 
   1   7  18     2597.76     2487.74    229.22 o 
   3   7  18     5814.62     6373.60    400.01 o 
   5   7  18     3760.95     3757.54    297.98 o 
   7   7  18      218.16      309.77    173.19 o 
   0   8  18     4841.46     4858.67    458.52 o 
   2   8  18     3580.81     3627.91    282.87 o 
   4   8  18       61.35       58.22    125.86 o 
   6   8  18     2467.71     2801.06    267.34 o 
   1   9  18      723.65      701.06    141.63 o 
   3   9  18     3441.94     3815.18    326.00 o 
   5   9  18     3290.13     3727.08    338.50 o 
   7   9  18      137.92      112.77    129.73 o 
   0  10  18     4934.44     6200.75    588.15 o 
   2  10  18      839.23      772.22    153.23 o 
   4  10  18      207.00      236.31    143.15 o 
   6  10  18      661.29      454.63    140.33 o 
   1  11  18      170.10      222.46    161.13 o 
   3  11  18      275.97      382.66    147.48 o 
   5  11  18      140.77      165.72    158.77 o 
   0  12  18      357.32      277.83    167.18 o 
   2  12  18       44.68      -28.56     94.04 o 
   4  12  18       71.86      145.86    167.00 o 
   6  12  18        8.62     -101.35    230.50 o 
   1  13  18      153.30      272.03    110.33 o 
   3  13  18      972.03      731.22    152.45 o 
   5  13  18      698.25      339.40    159.05 o 
   0  14  18     2691.32     2943.04    396.18 o 
   2  14  18     1295.61     1242.74    189.36 o 
   4  14  18        2.71       84.91    131.95 o 
   1  15  18      302.03      139.85    110.50 o 
   3  15  18     1675.60     2405.16    322.64 o 
   0  16  18     2537.07     2772.90    397.84 o 
   2  16  18     1337.39     1363.95    209.50 o 
   1  17  18       46.79      -46.84    137.54 o 
   2   1  19     1058.15      762.58    122.60 o 
   4   1  19     1525.30     1315.42    199.61 o 
   6   1  19       72.96       16.57    121.54 o 
   8   1  19        5.60       -7.41    206.01 o 
   1   2  19     5269.52     5407.03    390.10 o 
   3   2  19      389.70      158.82    131.48 o 
   5   2  19      982.51      892.40    206.16 o 
   7   2  19     1440.29     1669.60    308.07 o 
   2   3  19     4270.35     4250.53    296.21 o 
   4   3  19     5781.24     6036.04    395.48 o 
   6   3  19     1299.54      850.86    244.81 o 
   1   4  19     6932.82     6798.67    372.45 o 
   3   4  19      130.45      272.52    110.61 o 
   5   4  19      894.85     1074.14    189.37 o 
   7   4  19     2565.30     2598.05    319.72 o 
   2   5  19     2945.27     2890.47    250.22 o 
   4   5  19     4147.42     4073.61    360.83 o 
   6   5  19     1921.97     1816.19    264.17 o 
   1   6  19     1177.12     1026.02    151.57 o 
   3   6  19      277.98      200.20    137.90 o 
   5   6  19      154.55       90.61    100.21 o 
   7   6  19      600.03     1063.05    200.32 o 
   2   7  19      474.99      522.55    124.42 o 
   4   7  19      216.14      222.71    112.03 o 
   6   7  19      466.38      707.73    196.32 o 
   1   8  19      132.49      301.29    124.63 o 
   3   8  19       44.49     -204.84    136.56 o 
   5   8  19       16.59      -63.98    103.64 o 
   7   8  19      144.07       -1.05    142.26 o 
   2   9  19     1727.17     1685.21    198.35 o 
   4   9  19     1338.54     1423.32    195.86 o 
   6   9  19      573.27      622.25    158.34 o 
   1  10  19     2396.09     2687.00    259.18 o 
   3  10  19      137.04       33.96    115.10 o 
   5  10  19      484.83      209.36    122.70 o 
   2  11  19     2354.03     2044.88    229.71 o 
   4  11  19     3245.68     3664.95    344.58 o 
   1  12  19     3781.72     4568.64    339.33 o 
   3  12  19      200.61      154.96    134.34 o 
   5  12  19      253.41      217.71    137.81 o 
   2  13  19     1230.45     1370.89    192.85 o 
   4  13  19     1439.91     1565.90    241.18 o 
   1  14  19     1068.04     1367.57    193.75 o 
   3  14  19      327.43      126.65    173.66 o 
   2  15  19       79.41       73.05    116.94 o 
   1  16  19      477.05      362.66    148.96 o 
   0   0  20     5405.50     5153.22    864.08 o 
   2   0  20     1600.31     1212.48    483.35 o 
   4   0  20       19.66      -83.81    149.62 o 
   6   0  20     1534.66     1649.90    898.68 o 
   1   1  20      962.07     1096.52    175.53 o 
   3   1  20     2862.73     3530.95    311.17 o 
   5   1  20     1582.39     1465.23    242.57 o 
   7   1  20      167.06      443.23    262.04 o 
   0   2  20     2844.53     2491.82    386.25 o 
   2   2  20      712.27      696.59    133.02 o 
   4   2  20       83.38      159.13    128.65 o 
   6   2  20      701.38      882.99    306.39 o 
   1   3  20      399.34      374.60    130.55 o 
   3   3  20      127.68      278.44    130.17 o 
   5   3  20      245.76      315.18    122.81 o 
   7   3  20      102.29      249.04    139.83 o 
   0   4  20     1287.82      788.14    224.18 o 
   2   4  20      103.00       75.97    110.54 o 
   4   4  20      146.89      200.60    112.41 o 
   6   4  20       28.97      -96.10    199.37 o 
   1   5  20      104.56      131.30     96.80 o 
   3   5  20     1681.08     1520.90    228.91 o 
   5   5  20      445.81      615.92    155.03 o 
   0   6  20     4566.18     5742.76    510.26 o 
   2   6  20     1077.03      983.78    184.77 o 
   4   6  20       13.57        6.65    186.58 o 
   6   6  20     1409.10     1572.95    260.86 o 
   1   7  20     2452.60     2428.18    244.06 o 
   3   7  20     4885.40     5112.77    379.36 o 
   5   7  20     2387.70     2440.72    318.38 o 
   0   8  20     4321.25     4826.85    483.59 o 
   2   8  20     1910.01     2014.39    220.78 o 
   4   8  20      204.40      156.33    130.15 o 
   6   8  20     1453.02     2094.30    278.19 o 
   1   9  20      320.54      167.02    127.25 o 
   3   9  20     2328.28     2330.16    265.20 o 
   5   9  20     2045.52     2438.74    289.37 o 
   0  10  20     2285.09     2628.71    374.19 o 
   2  10  20      746.26      670.97    190.35 o 
   4  10  20       68.30       51.69    118.34 o 
   1  11  20      105.40      202.39    124.78 o 
   3  11  20      354.84      473.06    140.26 o 
   0  12  20      333.69       11.32    131.23 o 
   2  12  20      294.79      386.55    155.81 o 
   4  12  20       13.30       73.36    157.82 o 
   1  13  20       60.01        0.15    112.26 o 
   3  13  20      643.23      388.56    260.36 o 
   0  14  20     2192.99     1923.13    339.88 o 
   2  14  20      770.15      912.25    175.09 o 
   2   1  21      112.05      114.04    142.68 o 
   4   1  21      915.77     1036.78    188.53 o 
   6   1  21       13.54       -0.20    136.40 o 
   1   2  21     2638.61     2941.08    329.11 o 
   3   2  21      977.26      877.37    172.10 o 
   5   2  21      131.82      234.57    127.25 o 
   2   3  21      982.69      702.10    144.39 o 
   4   3  21     3231.68     3322.18    319.85 o 
   6   3  21      497.46      620.59    226.68 o 
   1   4  21     4733.86     5088.66    343.57 o 
   3   4  21     1051.38     1154.32    170.74 o 
   5   4  21      532.14      422.17    144.77 o 
   2   5  21     2761.29     2644.01    251.63 o 
   4   5  21     3252.80     3659.77    334.59 o 
   6   5  21      743.57      852.22    233.36 o 
   1   6  21     1623.19     1971.82    269.25 o 
   3   6  21      187.24       56.76    123.14 o 
   5   6  21      152.14      170.82    146.28 o 
   2   7  21      356.44      397.59    146.27 o 
   4   7  21      399.65      468.42    141.81 o 
   1   8  21      176.13      218.75    105.43 o 
   3   8  21        0.05      133.52    116.01 o 
   5   8  21      118.75      -29.08    164.30 o 
   2   9  21      552.78      422.83    126.42 o 
   4   9  21      869.75      859.79    181.16 o 
   1  10  21     1827.53     1889.82    237.00 o 
   3  10  21      187.07      144.02    108.99 o 
   2  11  21      966.26     1365.64    217.38 o 
   1  12  21     2324.10     2295.56    259.80 o 
   0   0  22     4744.25     4617.04    880.06 o 
   2   0  22     1446.68     1412.75    354.78 o 
   4   0  22      215.85      383.47    207.79 o 
   1   1  22      214.54      441.91    259.83 o 
   3   1  22     3021.08     3215.28    392.92 o 
   5   1  22     1520.14     1684.95    260.19 o 
   0   2  22      987.26     1692.38    382.80 o 
   2   2  22      612.94      579.49    171.10 o 
   4   2  22        5.60     -104.62    120.76 o 
   1   3  22      673.99      632.87    171.37 o 
   3   3  22      674.67      964.59    186.35 o 
   5   3  22      200.28      465.82    192.60 o 
   0   4  22      385.73      227.80    280.58 o 
   2   4  22      165.58      295.29    139.60 o 
   4   4  22        6.41      124.45    114.87 o 
   1   5  22      323.22       67.61    148.41 o 
   3   5  22     1062.30     1264.17    194.42 o 
   0   6  22     2848.50     2888.22    380.29 o 
   2   6  22     1304.43     1205.56    184.55 o 
   4   6  22       13.12       88.52    104.70 o 
   1   7  22     1015.48      520.32    156.82 o 
   3   7  22     2864.11     3160.22    289.41 o 
   0   8  22     3802.63     4378.07    481.68 o 
   2   8  22     1094.74      996.44    195.31 o 
   1   9  22      449.45      381.51    132.34 o 
   3   9  22     1553.50     1880.08    237.71 o 
   0  10  22     1137.33     1183.60    263.64 o 
   2  10  22      511.66      914.90    169.73 o 
   1  11  22       45.79       52.06    125.08 o 
   2   1  23      137.93      -10.94    118.98 o 
   4   1  23      671.70      598.55    173.69 o 
   1   2  23     1592.55     1543.88    275.11 o 
   3   2  23       22.77       63.52    142.10 o 
   2   3  23     2185.26     2118.78    304.76 o 
   1   4  23     1488.98     1702.85    280.53 o 
   3   4  23      220.12      452.84    192.06 o 
   2   5  23     1570.02     2195.18    274.34 o 
   1   6  23      501.16      381.74    241.91 o 
   2   7  23      118.08      255.40    129.11 o 
   1   8  23      126.29       17.51    103.23 o 
   0   0  24     4514.95     5429.04    997.45 o 
   1   1  24      269.56      378.03    197.55 o 
   0   2  24      477.52      477.66    634.02 o 
   1   3  24      275.30      280.63    144.57 o 
   0   4  24       49.92       99.58    575.28 o 
                                                 
